# Supplementary material for: Evaluation of energy balances and greenhouse gas emissions from different agricultural production systems in Minqin Oasis, China
Source: PeerJ. 2019 Jun 26;7:e6890. doi: 10.7717/peerj.6890 (PMC6599452; doi:10.7717/peerj.6890)
Supplement: Supplemental Information 1 [file peerj-07-6890-s001.zip]

Archive with 4 entries (3 files):
- Raw data/
- Raw data/crop.xlsx
- Raw data/livestock.xlsx
- Raw data/outlook.xlsx
