# Supplementary material for: Evaluation of energy balances and greenhouse gas emissions from different agricultural production systems in Minqin Oasis, China
Source: PeerJ. 2019 Jun 26;7:e6890. doi: 10.7717/peerj.6890 (PMC6599452; doi:10.7717/peerj.6890)
Supplement: Supplemental Information 1 [file peerj-07-6890-s001.zip › Raw data/crop.xlsx]

## Sheet: Crops
								Fertilizer inputs
Year	Production type	Farm	Crops	Cropland(ha/farm)	Grain yield（kg/ha）	Straw yield (kg/ha)	Amount of seeds(kg/ha）	Urea(kg/ha）	DAP(kg/ha)	Phosphate(kg/ha)	Mixed fertilizer（kg/ha）	Potash fertilizer（kg/ha)	Farm manue（kg/ha）	Plastic mulch（kg/ha）	Diesel for machine (kg/ha）	Pesticide（kg/ha）	Electricity for irrigation (kWh/ha)
2014	Crop_s	Farm 1	Wheat(spring)	0.0667	5250	3318	345	300	300	0	300	225	0	0	60	0.675	375
2014	Crop_s	Farm 1	Maize	0.1333	10500	16548	37.5	450	300	0	300	225	0	75	60	2.25	525
2014	Crop_s	Farm 1	Cotton	0.2	2250	4185	45	150	150	0	150	225	0	75	60	2.25	180
2014	Crop_s	Farm 1	Sunflower Seed	0.2	3000	4059	6	450	300	0	300	225	0	75	60	2.25	300
2014	Crop_s	Farm 1	Alfalfa	0.0667	11850	11850	3	225	300	0	300	0	0	0	60	0	420
2014	Crop_s	Farm 1	Chili	0.0333	15000	0	22.5	450	300	0	300	225	0	75	75	2.25	525
2014	Crop_s	Farm 1	Tomato	0.0667	72000	0	22.5	525	375	0	375	300	0	75	30	1.5	525
2014	Crop_s	Farm 1	Melon	0.0667	1800	0	0	525	375	0	375	300	0	75	60	2.25	270
2014	Crop_s	Farm 10	Wheat(spring)	0.0667	6300	3981.6	525	600	300	0	375	225	0	0	63	1.5	375
2014	Crop_s	Farm 10	Maize	0.1333	13200	20803.2	37.5	675	375	0	375	375	0	75	84	3	570
2014	Crop_s	Farm 10	Cotton	0.2	3300	6138	52.5	300	225	0	300	300	0	75	81	3	300
2014	Crop_s	Farm 10	Sunflower Seed	0.2	3300	4464.9	9	450	450	0	525	300	0	75	78	3	330
2014	Crop_s	Farm 10	Alfalfa	0.0667	12600	12600	4.5	225	225	0	375	0	0	0	60	0	420
2014	Crop_s	Farm 10	Chili	0.0333	18000	0	30	600	450	0	450	375	0	75	93	3.75	420
2014	Crop_s	Farm 10	Tomato	0.0667	72000	0	30	600	600	0	450	330	0	75	54	1.5	525
2014	Crop_s	Farm 10	Melon	0.0667	2310	0	1.5	600	375	0	525	375	0	75	78	2.25	375
2014	Crop_s	Farm 100	Wheat(spring)	0.0667	6900	4360.8	450	600	300	0	300	225	0	0	129	1.5	525
2014	Crop_s	Farm 100	Maize	0.1333	12000	18912	30	600	375	0	375	375	0	75	99	2.25	525
2014	Crop_s	Farm 100	Cotton	0.1333	3225	3999	52.5	225	300	0	270	225	0	75	81	3	225
2014	Crop_s	Farm 100	Sunflower Seed	0.1333	3600	3247.2	7.5	600	450	0	450	300	0	75	84	3	375
2014	Crop_s	Farm 100	Alfalfa	0.0333	12300	6150	4.5	300	300	0	450	0	0	0	54	0	420
2014	Crop_s	Farm 100	Chili	0.0333	16500	0	28.2	600	300	0	300	375	0	75	85.2	3.75	525
2014	Crop_s	Farm 100	Tomato	0.0667	72000	0	30	525	450	0	450	315	0	75	60	1.5	525
2014	Crop_s	Farm 100	Melon	0.0667	2205	0	1.5	525	450	0	450	345	0	75	85.2	2.25	375
2014	Crop_s	Farm 101	Wheat(spring)	0.0667	7350	4645.2	450	600	450	0	375	225	0	0	99	0.75	480
2014	Crop_s	Farm 101	Maize	0.1333	12450	19621.2	30	675	525	0	375	375	0	75	84	3	570
2014	Crop_s	Farm 101	Cotton	0.2	3075	5719.5	90	150	225	0	300	225	0	75	99	3.3	225
2014	Crop_s	Farm 101	Sunflower Seed	0.1333	3600	3247.2	7.5	600	450	0	375	300	0	75	85.2	2.25	375
2014	Crop_s	Farm 101	Alfalfa	0.0333	12150	6075	4.5	300	300	0	375	0	0	0	60	0	375
2014	Crop_s	Farm 101	Chili	0.0333	21000	0	22.5	600	300	0	375	300	0	75	78	2.25	525
2014	Crop_s	Farm 101	Tomato	0.0667	75000	0	22.5	600	525	0	450	285	0	75	54	1.5	570
2014	Crop_s	Farm 101	Melon	0.0667	2265	0	1.5	600	525	0	525	345	0	75	84	3	330
2014	Crop_s	Farm 102	Wheat(spring)	0.0667	7050	4455.6	450	600	375	0	375	225	0	0	63	1.5	525
2014	Crop_s	Farm 102	Maize	0.1333	12900	20330.4	30	600	375	0	375	300	0	75	87	3	525
2014	Crop_s	Farm 102	Cotton	0.2	3000	5580	90	225	225	0	225	300	0	75	81	3	300
2014	Crop_s	Farm 102	Sunflower Seed	0.2	3150	4261.95	7.5	600	450	0	375	300	0	75	84	2.25	375
2014	Crop_s	Farm 102	Alfalfa	0.0667	13650	13650	3	225	300	0	600	0	0	0	54	0	420
2014	Crop_s	Farm 102	Chili	0.0333	19500	0	22.5	675	300	0	300	300	0	75	88.2	2.25	495
2014	Crop_s	Farm 102	Tomato	0.0667	72000	0	22.5	600	450	0	525	300	0	75	54	1.5	525
2014	Crop_s	Farm 102	Melon	0.0667	2295	0	1.5	600	450	0	525	345	0	75	84	3	375
2014	Crop_s	Farm 103	Wheat(spring)	0.0667	6300	3981.6	450	600	375	0	225	225	0	0	63	1.5	525
2014	Crop_s	Farm 103	Maize	0.1333	13500	21276	30	600	330	0	450	300	0	75	84	2.25	525
2014	Crop_s	Farm 103	Cotton	0.2	3075	5719.5	90	300	300	0	240	225	0	75	99	3	300
2014	Crop_s	Farm 103	Sunflower Seed	0.2	3450	4667.85	7.5	600	300	0	375	300	0	75	84	3	375
2014	Crop_s	Farm 103	Alfalfa	0.0667	12450	12450	4.5	300	300	0	450	0	0	0	54	0	420
2014	Crop_s	Farm 103	Chili	0.0333	18000	0	30	675	375	0	450	375	0	75	87	3	480
2014	Crop_s	Farm 103	Tomato	0.0667	75000	0	30	525	375	0	525	330	0	75	70.2	2.25	525
2014	Crop_s	Farm 103	Melon	0.0667	2220	0	1.5	525	375	0	375	375	0	75	82.8	2.25	375
2014	Crop_s	Farm 104	Wheat(spring)	0.0667	6450	4076.4	450	600	375	0	225	300	0	0	63	0.75	525
2014	Crop_s	Farm 104	Maize	0.1333	12750	20094	40.5	600	450	0	450	300	0	75	81	3	570
2014	Crop_s	Farm 104	Cotton	0.2	3150	5859	90	300	300	0	300	225	0	75	99	3	225
2014	Crop_s	Farm 104	Sunflower Seed	0.2	3150	4261.95	9	600	450	0	600	375	0	75	82.8	3	330
2014	Crop_s	Farm 104	Alfalfa	0.0667	11250	11250	4.5	300	300	0	375	0	0	0	60	0	420
2014	Crop_s	Farm 104	Chili	0.0333	18750	0	22.5	600	300	0	375	300	0	75	93	3	570
2014	Crop_s	Farm 104	Tomato	0.0667	75000	0	22.5	600	375	0	450	345	0	75	70.5	2.25	525
2014	Crop_s	Farm 104	Melon	0.0667	2235	0	1.5	600	375	0	375	375	0	75	82.8	3	345
2014	Crop_s	Farm 105	Wheat(spring)	0.0667	6750	4266	450	600	375	0	300	225	0	0	63	0.75	525
2014	Crop_s	Farm 105	Maize	0.1333	12450	19621.2	40.5	750	450	0	375	300	0	75	84	3	525
2014	Crop_s	Farm 105	Cotton	0.2	3300	6138	90	300	300	0	300	300	0	75	99	3	225
2014	Crop_s	Farm 105	Sunflower Seed	0.2	3450	4667.85	9	750	375	0	525	300	0	75	82.8	2.25	330
2014	Crop_s	Farm 105	Alfalfa	0.0667	12900	12900	3	300	300	0	450	0	0	0	54	0	375
2014	Crop_s	Farm 105	Chili	0.0333	20250	0	22.5	750	450	0	300	375	0	75	82.2	2.25	525
2014	Crop_s	Farm 105	Tomato	0.0667	73500	0	30	750	450	0	525	375	0	75	67.5	1.5	525
2014	Crop_s	Farm 105	Melon	0.0667	2250	0	1.5	750	450	0	450	330	0	75	77.4	3	375
2014	Crop_s	Farm 106	Wheat(spring)	0.0667	6750	4266	450	300	375	0	600	225	0	0	63	1.5	525
2014	Crop_s	Farm 106	Maize	0.1333	13500	21276	37.5	675	450	0	600	225	0	75	81	2.25	525
2014	Crop_s	Farm 106	Cotton	0.2	3150	5859	90	225	225	0	225	300	0	90	114	2.25	225
2014	Crop_s	Farm 106	Sunflower Seed	0.2	3150	4261.95	9	600	375	0	375	375	0	75	77.4	3	375
2014	Crop_s	Farm 106	Alfalfa	0.0667	13200	13200	4.5	300	300	0	450	0	0	0	54	0	375
2014	Crop_s	Farm 106	Chili	0.0333	18450	0	30	600	375	0	450	375	0	75	85.2	3	525
2014	Crop_s	Farm 106	Tomato	0.0667	75000	0	22.5	525	450	0	525	300	0	75	60	1.5	480
2014	Crop_s	Farm 106	Melon	0.0667	2250	0	1.5	525	450	0	450	330	0	75	84	3	375
2014	Crop_s	Farm 107	Wheat(spring)	0.0667	7350	4645.2	450	300	450	0	525	225	0	0	63	0.75	525
2014	Crop_s	Farm 107	Maize	0.1333	12150	19148.4	37.5	600	375	0	300	375	0	75	81	3	525
2014	Crop_s	Farm 107	Cotton	0.2	3375	6277.5	90	225	300	0	300	300	0	75	84	3.3	225
2014	Crop_s	Farm 107	Sunflower Seed	0.2	3450	4667.85	9	600	375	0	600	375	0	75	84	2.25	375
2014	Crop_s	Farm 107	Alfalfa	0.0667	12600	12600	4.5	300	300	0	300	0	0	0	54	0	420
2014	Crop_s	Farm 107	Chili	0.0333	18750	0	22.5	600	300	0	375	375	0	75	78	3.75	420
2014	Crop_s	Farm 107	Tomato	0.0667	72750	0	22.5	600	600	0	450	300	0	75	54	2.25	525
2014	Crop_s	Farm 107	Melon	0.0667	2265	0	1.5	600	600	0	525	315	0	75	84	2.25	330
2014	Crop_s	Farm 108	Wheat(spring)	0.0667	6900	4360.8	450	300	300	0	600	225	0	0	63	1.5	525
2014	Crop_s	Farm 108	Maize	0.1333	12000	18912	37.5	300	375	0	450	375	0	75	79.5	2.25	525
2014	Crop_s	Farm 108	Cotton	0.2	3375	6277.5	52.5	300	300	0	300	225	0	75	81	3	300
2014	Crop_s	Farm 108	Sunflower Seed	0.2	3300	4464.9	9	600	300	0	375	375	0	75	84	3	375
2014	Crop_s	Farm 108	Alfalfa	0.0667	11850	11850	3	225	300	0	375	0	0	0	60	0	420
2014	Crop_s	Farm 108	Chili	0.0333	18750	0	22.5	675	450	0	600	300	0	75	82.8	3	420
2014	Crop_s	Farm 108	Tomato	0.0667	72000	0	30	675	600	0	450	300	0	75	67.5	2.25	525
2014	Crop_s	Farm 108	Melon	0.0667	2235	0	1.5	675	600	0	525	300	0	75	87	3	375
2014	Crop_s	Farm 109	Wheat(spring)	0.0667	7500	4740	450	300	450	0	600	225	0	0	63	1.5	525
2014	Crop_s	Farm 109	Maize	0.1333	12750	20094	37.5	600	375	0	300	300	0	75	81	3	570
2014	Crop_s	Farm 109	Cotton	0.2	3300	6138	52.5	300	225	0	240	225	0	75	84	3	300
2014	Crop_s	Farm 109	Sunflower Seed	0.2	3150	4261.95	7.5	615	300	0	450	375	0	75	87	3	375
2014	Crop_s	Farm 109	Alfalfa	0.0667	11700	11700	4.5	300	375	0	375	0	0	0	54	0	420
2014	Crop_s	Farm 109	Chili	0.0333	20250	0	28.2	525	375	0	450	375	0	75	92.4	2.25	375
2014	Crop_s	Farm 109	Tomato	0.0667	73500	0	22.5	675	525	0	525	315	0	75	72	1.5	570
2014	Crop_s	Farm 109	Melon	0.0667	2235	0	1.5	675	525	0	450	300	0	75	93	2.25	375
2014	Crop_s	Farm 11	Wheat(spring)	0.0667	6300	3981.6	450	600	300	0	450	300	0	0	63	0.75	450
2014	Crop_s	Farm 11	Maize	0.1333	13200	20803.2	37.5	600	375	0	450	375	0	75	82.5	3	525
2014	Crop_s	Farm 11	Cotton	0.2	3150	5859	52.5	225	300	0	225	225	0	75	99	3	300
2014	Crop_s	Farm 11	Sunflower Seed	0.2	3300	4464.9	8.25	600	600	0	450	375	0	75	78	3	330
2014	Crop_s	Farm 11	Alfalfa	0.0667	11400	11400	4.5	300	300	0	525	0	0	0	54	0	420
2014	Crop_s	Farm 11	Chili	0.0333	20250	0	22.5	675	375	0	450	300	0	75	78	2.25	420
2014	Crop_s	Farm 11	Tomato	0.0667	72750	0	22.5	750	600	0	450	345	0	75	54	1.5	570
2014	Crop_s	Farm 11	Melon	0.0667	2310	0	1.5	750	600	0	450	330	0	75	84	2.25	375
2014	Crop_s	Farm 110	Wheat(spring)	0.0667	6000	3792	450	600	300	0	525	225	0	0	63	0.75	525
2014	Crop_s	Farm 110	Maize	0.1333	12600	19857.6	37.5	750	600	0	450	375	0	75	81	3	600
2014	Crop_s	Farm 110	Cotton	0.2	3300	6138	52.5	150	300	0	300	300	0	75	69	2.1	225
2014	Crop_s	Farm 110	Sunflower Seed	0.2	3450	4667.85	7.5	450	600	0	600	375	0	90	93	2.25	330
2014	Crop_s	Farm 110	Alfalfa	0.0667	13050	13050	3	300	225	0	375	0	0	0	54	0	375
2014	Crop_s	Farm 110	Chili	0.0333	21000	0	22.5	525	600	0	375	225	0	75	93	3	420
2014	Crop_s	Farm 110	Tomato	0.0667	72000	0	22.5	525	450	0	600	285	0	75	54	2.25	525
2014	Crop_s	Farm 110	Melon	0.0667	2265	0	1.5	525	450	0	450	330	0	75	93	3	375
2014	Crop_s	Farm 111	Wheat(spring)	0.0667	5850	3697.2	450	600	375	0	375	300	0	0	99	1.5	525
2014	Crop_s	Farm 111	Maize	0.1333	12600	19857.6	37.5	450	525	0	600	225	0	75	81	2.25	525
2014	Crop_s	Farm 111	Cotton	0.1333	3225	3999	90	225	225	0	300	375	0	75	69	3	225
2014	Crop_s	Farm 111	Sunflower Seed	0.1333	3300	2976.6	7.5	600	600	0	525	375	0	75	93	3	330
2014	Crop_s	Farm 111	Alfalfa	0.0333	12900	6450	4.5	225	225	0	300	0	0	0	60	0	420
2014	Crop_s	Farm 111	Chili	0.0333	19500	0	22.5	450	450	0	450	225	0	75	78	3.75	420
2014	Crop_s	Farm 111	Tomato	0.0667	73500	0	30	600	525	0	600	300	0	75	54	1.5	525
2014	Crop_s	Farm 111	Melon	0.0667	2265	0	1.5	600	525	0	525	315	0	75	93	3	375
2014	Crop_s	Farm 112	Wheat(spring)	0.0667	6900	4360.8	450	600	375	0	375	225	0	0	84	1.5	525
2014	Crop_s	Farm 112	Maize	0.1333	12300	19384.8	37.5	750	450	0	600	375	0	75	82.5	3	525
2014	Crop_s	Farm 112	Cotton	0.1333	3150	3906	90	300	300	0	270	225	0	90	69	2.25	225
2014	Crop_s	Farm 112	Sunflower Seed	0.1333	3150	2841.3	7.5	750	600	0	450	300	0	90	93	3	375
2014	Crop_s	Farm 112	Alfalfa	0.0333	12750	6375	3	300	225	0	300	0	0	0	54	0	420
2014	Crop_s	Farm 112	Chili	0.0333	19500	0	28.2	600	375	0	450	375	0	75	102.6	3	480
2014	Crop_s	Farm 112	Tomato	0.0667	75000	0	22.5	525	450	0	450	330	0	75	60	1.5	525
2014	Crop_s	Farm 112	Melon	0.0667	2265	0	1.5	525	450	0	375	345	0	75	77.4	3	375
2014	Crop_s	Farm 113	Wheat(spring)	0.0667	6150	3886.8	450	600	375	0	375	225	0	0	69	1.5	525
2014	Crop_s	Farm 113	Maize	0.1333	12600	19857.6	37.5	750	600	0	375	300	0	75	72	3	570
2014	Crop_s	Farm 113	Cotton	0.1333	3300	4092	90	225	225	0	225	300	0	75	69	3.3	225
2014	Crop_s	Farm 113	Sunflower Seed	0.1333	3450	3111.9	7.5	600	375	0	525	300	0	60	77.4	2.25	375
2014	Crop_s	Farm 113	Alfalfa	0.0333	12600	6300	4.5	300	225	0	300	0	0	0	54	0	420
2014	Crop_s	Farm 113	Chili	0.0333	18000	0	22.5	600	450	0	300	300	0	75	85.2	2.25	525
2014	Crop_s	Farm 113	Tomato	0.0667	75000	0	30	600	375	0	450	345	0	75	54	2.25	525
2014	Crop_s	Farm 113	Melon	0.0667	2235	0	1.5	600	375	0	375	345	0	75	87	2.25	330
2014	Crop_s	Farm 114	Wheat(spring)	0.0667	6150	3886.8	450	600	375	0	375	375	0	0	114	0.75	525
2014	Crop_s	Farm 114	Maize	0.1333	12750	20094	37.5	750	600	0	525	300	0	75	81	2.25	525
2014	Crop_s	Farm 114	Cotton	0.2	3000	5580	52.5	225	225	0	240	300	0	75	81	3	300
2014	Crop_s	Farm 114	Sunflower Seed	0.2	3150	4261.95	7.5	600	375	0	600	300	0	75	87	2.25	375
2014	Crop_s	Farm 114	Alfalfa	0.0667	12750	12750	4.5	225	300	0	375	0	0	0	54	0	420
2014	Crop_s	Farm 114	Chili	0.0333	21000	0	30	525	450	0	375	300	0	75	82.8	2.25	525
2014	Crop_s	Farm 114	Tomato	0.0667	74250	0	22.5	675	375	0	525	375	0	75	54	1.5	480
2014	Crop_s	Farm 114	Melon	0.0667	2220	0	1.5	675	375	0	450	345	0	75	70.2	3	375
2014	Crop_s	Farm 115	Wheat(spring)	0.0667	6900	4360.8	375	450	375	0	375	300	0	0	81	1.5	480
2014	Crop_s	Farm 115	Maize	0.1333	12900	20330.4	37.5	450	525	0	450	300	0	75	90	3	525
2014	Crop_s	Farm 115	Cotton	0.2	3000	5580	52.5	300	225	0	300	300	0	75	84	3	300
2014	Crop_s	Farm 115	Sunflower Seed	0.2	3300	4464.9	9	600	375	0	525	300	0	75	70.2	3	375
2014	Crop_s	Farm 115	Alfalfa	0.0667	13950	13950	3	225	300	0	300	0	0	0	60	0	375
2014	Crop_s	Farm 115	Chili	0.0333	20250	0	22.5	525	300	0	375	375	0	75	85.2	3	495
2014	Crop_s	Farm 115	Tomato	0.0667	73500	0	30	600	450	0	525	300	0	75	60	1.5	525
2014	Crop_s	Farm 115	Melon	0.0667	2205	0	1.5	600	450	0	450	375	0	75	84	3	375
2014	Crop_s	Farm 116	Wheat(spring)	0.0667	6900	4360.8	390	600	450	0	375	300	0	0	99	1.5	390
2014	Crop_s	Farm 116	Maize	0.1333	13350	21039.6	37.5	750	450	0	525	300	0	75	81	2.25	570
2014	Crop_s	Farm 116	Cotton	0.2	3075	5719.5	52.5	225	225	0	300	225	0	75	84	2.1	225
2014	Crop_s	Farm 116	Sunflower Seed	0.2	3150	4261.95	7.5	600	375	0	300	300	0	75	84	3	330
2014	Crop_s	Farm 116	Alfalfa	0.0667	12750	12750	4.5	300	300	0	450	0	0	0	54	0	420
2014	Crop_s	Farm 116	Chili	0.0333	19500	0	22.5	525	375	0	375	300	0	75	78	3	480
2014	Crop_s	Farm 116	Tomato	0.0667	73500	0	22.5	600	450	0	450	285	0	75	54	2.25	525
2014	Crop_s	Farm 116	Melon	0.0667	2220	0	1.5	600	450	0	525	375	0	75	66	2.25	345
2014	Crop_s	Farm 117	Wheat(spring)	0.0667	6750	4266	390	450	300	0	525	300	0	0	63	1.5	480
2014	Crop_s	Farm 117	Maize	0.1333	13200	20803.2	37.5	600	450	0	600	375	0	75	81	3	525
2014	Crop_s	Farm 117	Cotton	0.2	3000	5580	90	300	300	0	300	225	0	75	99	3	225
2014	Crop_s	Farm 117	Sunflower Seed	0.2	3450	4667.85	7.5	600	375	0	300	300	0	75	66	2.25	330
2014	Crop_s	Farm 117	Alfalfa	0.0667	11850	11850	4.5	300	300	0	375	0	0	0	54	0	420
2014	Crop_s	Farm 117	Chili	0.0333	20250	0	28.2	600	375	0	300	375	0	75	93	2.25	570
2014	Crop_s	Farm 117	Tomato	0.0667	72000	0	30	750	525	0	450	300	0	75	54	1.5	480
2014	Crop_s	Farm 117	Melon	0.0667	2250	0	1.5	750	525	0	525	330	0	75	82.8	3	375
2014	Crop_s	Farm 118	Wheat(spring)	0.0667	6750	4266	390	450	450	0	525	225	0	0	63	1.5	375
2014	Crop_s	Farm 118	Maize	0.1333	12300	19384.8	37.5	600	450	0	345	300	0	75	79.5	3	525
2014	Crop_s	Farm 118	Cotton	0.2	3150	5859	90	225	225	0	225	300	0	90	114	2.25	225
2014	Crop_s	Farm 118	Sunflower Seed	0.2	3150	4261.95	7.5	750	450	0	375	375	0	75	82.8	3	375
2014	Crop_s	Farm 118	Alfalfa	0.0667	11550	11550	3	225	300	0	600	0	0	0	60	0	420
2014	Crop_s	Farm 118	Chili	0.0333	21000	0	22.5	675	375	0	300	375	0	75	85.2	3	525
2014	Crop_s	Farm 118	Tomato	0.0667	74250	0	22.5	675	450	0	525	330	0	75	70.2	1.5	570
2014	Crop_s	Farm 118	Melon	0.0667	2235	0	1.5	675	450	0	450	330	0	75	70.2	2.25	375
2014	Crop_s	Farm 119	Wheat(spring)	0.0667	6750	4266	375	450	300	0	525	240	0	0	63	0.75	375
2014	Crop_s	Farm 119	Maize	0.1333	13050	20566.8	37.5	600	450	0	345	300	0	75	81	3	525
2014	Crop_s	Farm 119	Cotton	0.2	3150	5859	90	225	225	0	300	225	0	75	99	3.3	225
2014	Crop_s	Farm 119	Sunflower Seed	0.2	3150	4261.95	7.5	600	300	0	375	375	0	75	70.2	2.25	375
2014	Crop_s	Farm 119	Alfalfa	0.0667	11700	11700	4.5	300	300	0	450	0	0	0	54	0	375
2014	Crop_s	Farm 119	Chili	0.0333	18750	0	22.5	600	300	0	300	225	0	75	78	2.25	525
2014	Crop_s	Farm 119	Tomato	0.0667	72000	0	22.5	675	525	0	600	345	0	75	70.5	1.5	525
2014	Crop_s	Farm 119	Melon	0.0667	2220	0	1.5	675	525	0	450	315	0	75	87	3	330
2014	Crop_s	Farm 12	Wheat(spring)	0.0667	6150	3886.8	450	600	375	0	375	225	0	0	99	1.5	525
2014	Crop_s	Farm 12	Maize	0.1333	13350	21039.6	37.5	600	375	0	525	300	0	75	81	2.25	525
2014	Crop_s	Farm 12	Cotton	0.2	3150	5859	52.5	225	300	0	225	225	0	75	90	3	225
2014	Crop_s	Farm 12	Sunflower Seed	0.2	3150	4261.95	8.25	600	300	0	300	225	0	75	84	3	375
2014	Crop_s	Farm 12	Alfalfa	0.0667	12450	12450	3	300	300	0	525	0	0	0	54	0	420
2014	Crop_s	Farm 12	Chili	0.0333	19500	0	28.2	600	450	0	300	375	0	75	102.6	3	420
2014	Crop_s	Farm 12	Tomato	0.0667	72000	0	30	600	450	0	525	375	0	75	60	2.25	525
2014	Crop_s	Farm 12	Melon	0.0667	2340	0	1.5	600	450	0	450	330	0	75	99	3	345
2014	Crop_s	Farm 120	Wheat(spring)	0.0667	6450	4076.4	375	450	405	0	525	300	0	0	63	1.5	450
2014	Crop_s	Farm 120	Maize	0.1333	12450	19621.2	37.5	750	600	0	375	300	0	75	82.5	2.25	525
2014	Crop_s	Farm 120	Cotton	0.2	3300	6138	52.5	300	225	0	225	225	0	75	81	3	300
2014	Crop_s	Farm 120	Sunflower Seed	0.2	3150	4261.95	7.5	600	300	0	450	300	0	75	87	3	375
2014	Crop_s	Farm 120	Alfalfa	0.0667	12900	12900	4.5	300	300	0	375	0	0	0	54	0	420
2014	Crop_s	Farm 120	Chili	0.0333	18000	0	28.2	450	300	0	375	225	0	75	88.2	3	525
2014	Crop_s	Farm 120	Tomato	0.0667	73500	0	30	525	450	0	600	375	0	75	67.5	2.25	525
2014	Crop_s	Farm 120	Melon	0.0667	2205	0	1.5	525	450	0	525	300	0	75	87	3	375
2014	Crop_s	Farm 121	Wheat(spring)	0.0667	6450	4076.4	390	525	300	0	450	300	0	0	63	1.5	525
2014	Crop_s	Farm 121	Maize	0.1333	12900	20330.4	37.5	600	375	0	300	300	0	75	81	3	570
2014	Crop_s	Farm 121	Cotton	0.2	3225	5998.5	52.5	225	225	0	225	300	0	75	99	3	300
2014	Crop_s	Farm 121	Sunflower Seed	0.2	3750	5073.75	7.5	750	600	0	525	300	0	75	93	2.25	375
2014	Crop_s	Farm 121	Alfalfa	0.0667	12750	12750	3	225	150	0	450	0	0	0	60	0	420
2014	Crop_s	Farm 121	Chili	0.0333	16500	0	22.5	450	300	0	300	375	0	75	88.2	2.25	525
2014	Crop_s	Farm 121	Tomato	0.0667	75000	0	22.5	525	450	0	450	300	0	75	60	2.25	525
2014	Crop_s	Farm 121	Melon	0.0667	2250	0	1.5	525	450	0	375	300	0	75	93	3	375
2014	Crop_s	Farm 122	Wheat(spring)	0.0667	6750	4266	450	525	375	0	375	300	0	0	114	1.5	495
2014	Crop_s	Farm 122	Maize	0.1333	12600	19857.6	37.5	600	375	0	600	300	0	75	82.5	3	600
2014	Crop_s	Farm 122	Cotton	0.2	3000	5580	52.5	225	225	0	300	225	0	75	114	2.1	225
2014	Crop_s	Farm 122	Sunflower Seed	0.2	3690	4992.6	7.5	750	450	0	525	300	0	90	82.2	3	330
2014	Crop_s	Farm 122	Alfalfa	0.0667	11100	11100	4.5	300	150	0	450	0	0	0	54	0	420
2014	Crop_s	Farm 122	Chili	0.0333	20250	0	30	600	375	0	450	300	0	75	88.2	2.25	480
2014	Crop_s	Farm 122	Tomato	0.0667	73500	0	30	600	375	0	450	330	0	75	54	1.5	480
2014	Crop_s	Farm 122	Melon	0.0667	2280	0	1.5	600	375	0	375	330	0	75	93	2.25	375
2014	Crop_s	Farm 123	Wheat(spring)	0.0667	6900	4360.8	375	375	375	0	375	300	0	0	81	1.5	450
2014	Crop_s	Farm 123	Maize	0.1333	13350	21039.6	37.5	600	300	0	300	375	0	75	81	3	525
2014	Crop_s	Farm 123	Cotton	0.2	3000	5580	52.5	225	225	0	300	225	0	75	114	2.1	225
2014	Crop_s	Farm 123	Sunflower Seed	0.2	3450	4667.85	7.5	600	375	0	300	300	0	75	70.2	3	330
2014	Crop_s	Farm 123	Alfalfa	0.0667	11250	11250	4.5	300	225	0	300	0	0	0	54	0	420
2014	Crop_s	Farm 123	Chili	0.0333	19500	0	22.5	525	300	0	375	300	0	75	102	3	525
2014	Crop_s	Farm 123	Tomato	0.0667	73500	0	22.5	600	450	0	525	375	0	75	67.5	1.5	480
2014	Crop_s	Farm 123	Melon	0.0667	2250	0	1.5	750	450	0	450	315	0	75	93	3	375
2014	Crop_s	Farm 124	Wheat(spring)	0.0667	5250	3318	345	300	300	0	300	225	0	0	60	0.675	375
2014	Crop_s	Farm 124	Maize	0.1333	10500	16548	37.5	450	300	0	300	225	0	75	60	2.25	525
2014	Crop_s	Farm 124	Cotton	0.2	2250	4185	45	150	150	0	150	225	0	75	60	2.25	180
2014	Crop_s	Farm 124	Sunflower Seed	0.2	3000	4059	6	450	300	0	300	225	0	75	60	2.25	300
2014	Crop_s	Farm 124	Alfalfa	0.0667	11850	11850	3	225	300	0	300	0	0	0	60	0	420
2014	Crop_s	Farm 124	Chili	0.0333	15000	0	22.5	450	300	0	300	225	0	75	75	2.25	525
2014	Crop_s	Farm 124	Tomato	0.0667	72000	0	22.5	525	375	0	375	300	0	75	30	1.5	525
2014	Crop_s	Farm 124	Melon	0.0667	1800	0	0	525	375	0	375	300	0	75	60	2.25	270
2014	Crop_s	Farm 125	Wheat(spring)	0.0667	9000	5688	525	600	600	0	600	375	0	0	150	1.5	675
2014	Crop_s	Farm 125	Maize	0.1333	15000	23640	45	750	600	0	600	375	0	75	150	3.75	750
2014	Crop_s	Farm 125	Cotton	0.1333	4500	5580	90	300	300	0	300	375	15000	90	150	3	330
2014	Crop_s	Farm 125	Sunflower Seed	0.1333	3750	3382.5	9	750	600	0	600	375	15000	75	150	3.75	600
2014	Crop_s	Farm 125	Alfalfa	0.0333	12900	6450	4.5	300	300	0	450	0	0	0	54	0	375
2014	Crop_s	Farm 125	Chili	0.0333	21000	0	30	750	600	0	600	375	0	75	120	3.75	750
2014	Crop_s	Farm 125	Tomato	0.0667	75000	0	30	750	600	0	600	375	0	75	75	2.25	750
2014	Crop_s	Farm 125	Melon	0.0667	2400	0	1.5	750	600	0	600	375	0	75	150	3.75	375
2014	Crop_s	Farm 126	Wheat(spring)	0.0667	6450	4076.4	450	600	375	0	300	300	0	0	60	1.5	420
2014	Crop_s	Farm 126	Maize	0.1333	12750	20094	37.5	600	375	0	450	225	0	75	62.4	3	675
2014	Crop_s	Farm 126	Cotton	0.1333	3300	4092	45	225	225	0	300	375	0	75	99	3	225
2014	Crop_s	Farm 126	Sunflower Seed	0.1333	3750	3382.5	6	600	375	0	600	375	0	75	67.5	3	375
2014	Crop_s	Farm 126	Alfalfa	0.0333	12600	6300	3	300	300	0	375	0	0	0	54	0	375
2014	Crop_s	Farm 126	Chili	0.0333	16500	0	22.5	600	300	0	375	300	0	75	87	3	420
2014	Crop_s	Farm 126	Tomato	0.0667	75000	0	22.5	600	450	0	450	300	0	75	54	1.5	570
2014	Crop_s	Farm 126	Melon	0.0667	2280	0	1.5	600	450	0	450	300	0	75	78	3	375
2014	Crop_s	Farm 127	Wheat(spring)	0.0667	6750	4266	375	600	375	0	450	300	0	0	63	1.5	375
2014	Crop_s	Farm 127	Maize	0.1333	12450	19621.2	37.5	600	450	0	450	300	0	75	73.2	2.25	600
2014	Crop_s	Farm 127	Cotton	0.2	3345	6221.7	52.5	225	225	0	150	225	0	75	81	3	300
2014	Crop_s	Farm 127	Sunflower Seed	0.2	3300	4464.9	7.5	675	300	0	450	375	0	75	78	2.25	330
2014	Crop_s	Farm 127	Alfalfa	0.0667	13050	13050	4.5	225	300	0	600	0	0	0	60	0	420
2014	Crop_s	Farm 127	Chili	0.0333	18000	0	22.5	525	300	0	300	375	0	75	93	3	375
2014	Crop_s	Farm 127	Tomato	0.0667	71250	0	22.5	600	450	0	375	330	0	75	54	1.5	525
2014	Crop_s	Farm 127	Melon	0.0667	2220	0	1.5	600	375	0	525	330	0	75	93	2.25	375
2014	Crop_s	Farm 128	Wheat(spring)	0.0667	7200	4550.4	450	600	375	0	525	225	0	0	63	1.5	450
2014	Crop_s	Farm 128	Maize	0.1333	12900	20330.4	37.5	600	345	0	450	375	0	75	84	3	525
2014	Crop_s	Farm 128	Cotton	0.2	3150	5859	52.5	225	225	0	150	300	0	75	114	3	300
2014	Crop_s	Farm 128	Sunflower Seed	0.2	3450	4667.85	7.5	750	300	0	450	300	0	75	93	3	330
2014	Crop_s	Farm 128	Alfalfa	0.0667	11850	11850	3	300	300	0	450	0	0	0	54	0	420
2014	Crop_s	Farm 128	Chili	0.0333	19500	0	28.2	375	375	0	450	225	0	75	82.2	2.25	420
2014	Crop_s	Farm 128	Tomato	0.0667	72000	0	30	525	450	0	375	300	0	75	60	1.5	525
2014	Crop_s	Farm 128	Melon	0.0667	2205	0	1.5	525	450	0	375	315	0	75	102	3	330
2014	Crop_s	Farm 129	Wheat(spring)	0.0667	6150	3886.8	390	450	600	0	375	300	0	0	63	0.75	480
2014	Crop_s	Farm 129	Maize	0.1333	13500	21276	37.5	600	300	0	375	225	0	75	99	3	525
2014	Crop_s	Farm 129	Cotton	0.2	3300	6138	52.5	300	300	0	225	300	0	75	99	2.1	225
2014	Crop_s	Farm 129	Sunflower Seed	0.2	3600	4870.8	7.5	600	300	0	300	300	0	75	102	2.25	375
2014	Crop_s	Farm 129	Alfalfa	0.0667	12600	12600	4.5	300	300	0	375	0	0	0	54	0	420
2014	Crop_s	Farm 129	Chili	0.0333	20250	0	22.5	600	300	0	375	225	0	75	85.2	3	420
2014	Crop_s	Farm 129	Tomato	0.0667	75000	0	22.5	525	525	0	450	300	0	75	54	2.25	525
2014	Crop_s	Farm 129	Melon	0.0667	2220	0	1.5	525	525	0	375	345	0	75	92.4	2.25	375
2014	Crop_s	Farm 13	Wheat(spring)	0.0667	6900	4360.8	390	600	375	0	375	225	0	0	63	0.75	495
2014	Crop_s	Farm 13	Maize	0.1333	12750	20094	37.5	600	375	0	300	300	0	75	70.2	2.25	525
2014	Crop_s	Farm 13	Cotton	0.2	3225	5998.5	90	225	225	0	300	300	0	75	115.5	3	225
2014	Crop_s	Farm 13	Sunflower Seed	0.2	3150	4261.95	8.25	600	300	0	375	300	0	75	99	2.25	375
2014	Crop_s	Farm 13	Alfalfa	0.0667	12600	12600	4.5	225	300	0	525	0	0	0	60	0	375
2014	Crop_s	Farm 13	Chili	0.0333	18000	0	22.5	525	450	0	375	375	0	75	85.2	3.75	420
2014	Crop_s	Farm 13	Tomato	0.0667	74250	0	22.5	525	600	0	375	300	0	75	54	1.5	525
2014	Crop_s	Farm 13	Melon	0.0667	2205	0	1.5	525	600	0	525	315	0	75	70.2	3	375
2014	Crop_s	Farm 130	Wheat(spring)	0.0667	7350	4645.2	525	450	450	0	375	225	0	0	63	1.5	390
2014	Crop_s	Farm 130	Maize	0.1333	12900	20330.4	37.5	600	450	0	375	300	0	75	62.4	3	570
2014	Crop_s	Farm 130	Cotton	0.2	3000	5580	60	225	225	0	300	300	0	75	84	3	225
2014	Crop_s	Farm 130	Sunflower Seed	0.2	3450	4667.85	9	600	375	0	450	300	0	75	92.4	3	375
2014	Crop_s	Farm 130	Alfalfa	0.0667	14100	14100	4.5	225	300	0	450	0	0	0	60	0	420
2014	Crop_s	Farm 130	Chili	0.0333	21000	0	28.2	675	450	0	600	375	0	75	78	2.25	420
2014	Crop_s	Farm 130	Tomato	0.0667	72750	0	30	600	450	0	525	315	0	75	54	1.5	525
2014	Crop_s	Farm 130	Melon	0.0667	2235	0	1.5	600	450	0	450	345	0	75	84	3	375
2014	Crop_s	Farm 131	Wheat(spring)	0.0667	7500	4740	450	600	300	0	375	225	0	0	84	0.75	480
2014	Crop_s	Farm 131	Maize	0.1333	12600	19857.6	37.5	600	300	0	375	375	0	75	99	2.25	525
2014	Crop_s	Farm 131	Cotton	0.2	3075	5719.5	90	300	225	0	225	225	0	90	69	2.25	225
2014	Crop_s	Farm 131	Sunflower Seed	0.2	3150	4261.95	9	600	300	0	375	375	0	75	84	3	375
2014	Crop_s	Farm 131	Alfalfa	0.0667	13350	13350	3	300	375	0	450	0	0	0	54	0	420
2014	Crop_s	Farm 131	Chili	0.0333	20250	0	28.2	525	375	0	450	300	0	75	82.8	2.25	375
2014	Crop_s	Farm 131	Tomato	0.0667	73500	0	22.5	675	525	0	600	285	0	75	60	2.25	480
2014	Crop_s	Farm 131	Melon	0.0667	2250	0	1.5	675	525	0	450	345	0	75	77.4	3	375
2014	Crop_s	Farm 132	Wheat(spring)	0.0667	6900	4360.8	450	600	375	0	300	300	0	0	102	1.5	375
2014	Crop_s	Farm 132	Maize	0.1333	12600	19857.6	37.5	600	300	0	375	300	0	75	100.5	3	525
2014	Crop_s	Farm 132	Cotton	0.2	3075	5719.5	90	225	150	0	300	225	0	75	84	3.3	225
2014	Crop_s	Farm 132	Sunflower Seed	0.2	3750	5073.75	9	600	375	0	525	375	0	75	77.4	2.25	375
2014	Crop_s	Farm 132	Alfalfa	0.0667	11700	11700	4.5	300	225	0	300	0	0	0	54	0	375
2014	Crop_s	Farm 132	Chili	0.0333	18000	0	22.5	450	600	0	375	300	0	75	92.4	3	420
2014	Crop_s	Farm 132	Tomato	0.0667	74250	0	22.5	675	450	0	375	300	0	75	54	1.5	525
2014	Crop_s	Farm 132	Melon	0.0667	2235	0	1.5	525	450	0	525	375	0	75	78	3	330
2014	Crop_s	Farm 133	Wheat(spring)	0.0667	6300	3981.6	525	600	300	0	375	225	0	0	63	1.5	375
2014	Crop_s	Farm 133	Maize	0.1333	13200	20803.2	37.5	675	375	0	375	375	0	75	84	3	570
2014	Crop_s	Farm 133	Cotton	0.2	3300	6138	52.5	300	225	0	300	300	0	75	81	3	300
2014	Crop_s	Farm 133	Sunflower Seed	0.2	3300	4464.9	9	450	450	0	525	300	0	75	78	3	330
2014	Crop_s	Farm 133	Alfalfa	0.0667	12600	12600	4.5	225	225	0	375	0	0	0	60	0	420
2014	Crop_s	Farm 133	Chili	0.0333	18000	0	30	600	450	0	450	375	0	75	93	3.75	420
2014	Crop_s	Farm 133	Tomato	0.0667	72000	0	30	600	600	0	450	330	0	75	54	1.5	525
2014	Crop_s	Farm 133	Melon	0.0667	2310	0	1.5	600	375	0	525	375	0	75	78	2.25	375
2014	Crop_s	Farm 134	Wheat(spring)	0.0667	6300	3981.6	450	600	300	0	450	300	0	0	63	0.75	450
2014	Crop_s	Farm 134	Maize	0.1333	13200	20803.2	37.5	600	375	0	450	375	0	75	82.5	3	525
2014	Crop_s	Farm 134	Cotton	0.2	3150	5859	52.5	225	300	0	225	225	0	75	99	3	300
2014	Crop_s	Farm 134	Sunflower Seed	0.2	3300	4464.9	8.25	600	600	0	450	375	0	75	78	3	330
2014	Crop_s	Farm 134	Alfalfa	0.0667	11400	11400	4.5	300	300	0	525	0	0	0	54	0	420
2014	Crop_s	Farm 134	Chili	0.0333	20250	0	22.5	675	375	0	450	300	0	75	78	2.25	420
2014	Crop_s	Farm 134	Tomato	0.0667	72750	0	22.5	750	600	0	450	345	0	75	54	1.5	570
2014	Crop_s	Farm 134	Melon	0.0667	2310	0	1.5	750	600	0	450	330	0	75	84	2.25	375
2014	Crop_s	Farm 135	Wheat(spring)	0.0667	6150	3886.8	450	600	375	0	375	225	0	0	99	1.5	525
2014	Crop_s	Farm 135	Maize	0.1333	13350	21039.6	37.5	600	375	0	525	300	0	75	81	2.25	525
2014	Crop_s	Farm 135	Cotton	0.2	3150	5859	52.5	225	300	0	225	225	0	75	90	3	225
2014	Crop_s	Farm 135	Sunflower Seed	0.2	3150	4261.95	8.25	600	300	0	300	225	0	75	84	3	375
2014	Crop_s	Farm 135	Alfalfa	0.0667	12450	12450	3	300	300	0	525	0	0	0	54	0	420
2014	Crop_s	Farm 135	Chili	0.0333	19500	0	28.2	600	450	0	300	375	0	75	102.6	3	420
2014	Crop_s	Farm 135	Tomato	0.0667	72000	0	30	600	450	0	525	375	0	75	60	2.25	525
2014	Crop_s	Farm 135	Melon	0.0667	2340	0	1.5	600	450	0	450	330	0	75	99	3	345
2014	Crop_s	Farm 136	Wheat(spring)	0.0667	6900	4360.8	390	600	375	0	375	225	0	0	63	0.75	495
2014	Crop_s	Farm 136	Maize	0.1333	12750	20094	37.5	600	375	0	300	300	0	75	70.2	2.25	525
2014	Crop_s	Farm 136	Cotton	0.2	3225	5998.5	90	225	225	0	300	300	0	75	115.5	3	225
2014	Crop_s	Farm 136	Sunflower Seed	0.2	3150	4261.95	8.25	600	300	0	375	300	0	75	99	2.25	375
2014	Crop_s	Farm 136	Alfalfa	0.0667	12600	12600	4.5	225	300	0	525	0	0	0	60	0	375
2014	Crop_s	Farm 136	Chili	0.0333	18000	0	22.5	525	450	0	375	375	0	75	85.2	3.75	420
2014	Crop_s	Farm 136	Tomato	0.0667	74250	0	22.5	525	600	0	375	300	0	75	54	1.5	525
2014	Crop_s	Farm 136	Melon	0.0667	2205	0	1.5	525	600	0	525	315	0	75	70.2	3	375
2014	Crop_s	Farm 137	Wheat(spring)	0.0667	6750	4266	525	450	450	0	450	300	0	0	63	1.5	450
2014	Crop_s	Farm 137	Maize	0.1333	12750	20094	37.5	600	525	0	450	375	0	75	70.2	3	525
2014	Crop_s	Farm 137	Cotton	0.2	3375	6277.5	90	225	300	0	225	225	0	90	115.5	2.25	225
2014	Crop_s	Farm 137	Sunflower Seed	0.2	3750	5073.75	7.5	600	375	0	300	300	0	75	70.2	2.25	375
2014	Crop_s	Farm 137	Alfalfa	0.0667	11700	11700	4.5	300	300	0	525	0	0	0	54	0	420
2014	Crop_s	Farm 137	Chili	0.0333	18000	0	28.2	600	300	0	375	300	0	75	82.8	2.25	375
2014	Crop_s	Farm 137	Tomato	0.0667	75000	0	30	600	450	0	450	300	0	75	54	1.5	525
2014	Crop_s	Farm 137	Melon	0.0667	2235	0	1.5	600	450	0	525	300	0	75	87	3	375
2014	Crop_s	Farm 138	Wheat(spring)	0.0667	6750	4266	360	600	375	0	375	300	0	0	60	0.75	420
2014	Crop_s	Farm 138	Maize	0.1333	12300	19384.8	37.5	600	375	0	375	375	0	75	62.4	2.25	570
2014	Crop_s	Farm 138	Cotton	0.2	3300	6138	90	225	300	0	300	300	0	75	115.5	3.3	225
2014	Crop_s	Farm 138	Sunflower Seed	0.2	3750	5073.75	7.5	600	375	0	375	300	0	75	87	3	375
2014	Crop_s	Farm 138	Alfalfa	0.0667	11550	11550	3	300	375	0	375	0	0	0	54	0	420
2014	Crop_s	Farm 138	Chili	0.0333	19500	0	22.5	450	375	0	375	375	0	75	85.2	3	420
2014	Crop_s	Farm 138	Tomato	0.0667	75000	0	22.5	600	450	0	450	330	0	75	60	2.25	525
2014	Crop_s	Farm 138	Melon	0.0667	2220	0	1.5	600	450	0	525	300	0	75	102	2.25	330
2014	Crop_s	Farm 139	Wheat(spring)	0.0667	6450	4076.4	450	600	300	0	300	375	0	0	114	0.75	525
2014	Crop_s	Farm 139	Maize	0.1333	12150	19148.4	37.5	600	375	0	375	375	0	75	73.2	3	600
2014	Crop_s	Farm 139	Cotton	0.1333	3000	3720	52.5	300	225	0	225	375	0	75	81	3	300
2014	Crop_s	Farm 139	Sunflower Seed	0.1333	3450	3111.9	7.5	600	375	0	525	300	0	75	102	3	330
2014	Crop_s	Farm 139	Alfalfa	0.0333	11250	5625	4.5	300	225	0	375	0	0	0	60	0	420
2014	Crop_s	Farm 139	Chili	0.0333	18750	0	30	450	375	0	300	225	0	75	78	2.25	420
2014	Crop_s	Farm 139	Tomato	0.0667	73500	0	30	675	450	0	375	300	0	75	54	1.5	480
2014	Crop_s	Farm 139	Melon	0.0667	2250	0	1.5	675	450	0	525	330	0	75	92.4	2.25	375
2014	Crop_s	Farm 14	Wheat(spring)	0.0667	6750	4266	525	450	450	0	450	300	0	0	63	1.5	450
2014	Crop_s	Farm 14	Maize	0.1333	12750	20094	37.5	600	525	0	450	375	0	75	70.2	3	525
2014	Crop_s	Farm 14	Cotton	0.2	3375	6277.5	90	225	300	0	225	225	0	90	115.5	2.25	225
2014	Crop_s	Farm 14	Sunflower Seed	0.2	3750	5073.75	7.5	600	375	0	300	300	0	75	70.2	2.25	375
2014	Crop_s	Farm 14	Alfalfa	0.0667	11700	11700	4.5	300	300	0	525	0	0	0	54	0	420
2014	Crop_s	Farm 14	Chili	0.0333	18000	0	28.2	600	300	0	375	300	0	75	82.8	2.25	375
2014	Crop_s	Farm 14	Tomato	0.0667	75000	0	30	600	450	0	450	300	0	75	54	1.5	525
2014	Crop_s	Farm 14	Melon	0.0667	2235	0	1.5	600	450	0	525	300	0	75	87	3	375
2014	Crop_s	Farm 140	Wheat(spring)	0.0667	6450	4076.4	450	600	300	0	375	300	0	0	99	1.5	525
2014	Crop_s	Farm 140	Maize	0.1333	12150	19148.4	37.5	600	525	0	525	300	0	75	73.2	3	525
2014	Crop_s	Farm 140	Cotton	0.1333	3150	3906	52.5	300	225	0	300	375	0	75	81	3	300
2014	Crop_s	Farm 140	Sunflower Seed	0.1333	3450	3111.9	7.5	600	375	0	525	300	0	75	92.4	2.25	330
2014	Crop_s	Farm 140	Alfalfa	0.0333	12450	6225	3	225	225	0	375	0	0	0	54	0	420
2014	Crop_s	Farm 140	Chili	0.0333	19500	0	22.5	600	375	0	300	225	0	75	93	3	480
2014	Crop_s	Farm 140	Tomato	0.0667	73500	0	22.5	675	525	0	375	300	0	75	54	1.5	525
2014	Crop_s	Farm 140	Melon	0.0667	2190	0	1.5	675	525	0	450	315	0	75	84	3	375
2014	Crop_s	Farm 141	Wheat(spring)	0.0667	6900	4360.8	450	600	300	0	300	225	0	0	129	1.5	525
2014	Crop_s	Farm 141	Maize	0.1333	12000	18912	30	600	375	0	375	375	0	75	99	2.25	525
2014	Crop_s	Farm 141	Cotton	0.1333	3225	3999	52.5	225	300	0	270	225	0	75	81	3	225
2014	Crop_s	Farm 141	Sunflower Seed	0.1333	3600	3247.2	7.5	600	450	0	450	300	0	75	84	3	375
2014	Crop_s	Farm 141	Alfalfa	0.0333	12300	6150	4.5	300	300	0	450	0	0	0	54	0	420
2014	Crop_s	Farm 141	Chili	0.0333	16500	0	28.2	600	300	0	300	375	0	75	85.2	3.75	525
2014	Crop_s	Farm 141	Tomato	0.0667	72000	0	30	525	450	0	450	315	0	75	60	1.5	525
2014	Crop_s	Farm 141	Melon	0.0667	2205	0	1.5	525	450	0	450	345	0	75	85.2	2.25	375
2014	Crop_s	Farm 142	Wheat(spring)	0.0667	7350	4645.2	450	600	450	0	375	225	0	0	99	0.75	480
2014	Crop_s	Farm 142	Maize	0.1333	12450	19621.2	30	675	525	0	375	375	0	75	84	3	570
2014	Crop_s	Farm 142	Cotton	0.2	3075	5719.5	90	150	225	0	300	225	0	75	99	3.3	225
2014	Crop_s	Farm 142	Sunflower Seed	0.1333	3600	3247.2	7.5	600	450	0	375	300	0	75	85.2	2.25	375
2014	Crop_s	Farm 142	Alfalfa	0.0333	12150	6075	4.5	300	300	0	375	0	0	0	60	0	375
2014	Crop_s	Farm 142	Chili	0.0333	21000	0	22.5	600	300	0	375	300	0	75	78	2.25	525
2014	Crop_s	Farm 142	Tomato	0.0667	75000	0	22.5	600	525	0	450	285	0	75	54	1.5	570
2014	Crop_s	Farm 142	Melon	0.0667	2265	0	1.5	600	525	0	525	345	0	75	84	3	330
2014	Crop_s	Farm 143	Wheat(spring)	0.0667	7050	4455.6	450	600	375	0	375	225	0	0	63	1.5	525
2014	Crop_s	Farm 143	Maize	0.1333	12900	20330.4	30	600	375	0	375	300	0	75	87	3	525
2014	Crop_s	Farm 143	Cotton	0.2	3000	5580	90	225	225	0	225	300	0	75	81	3	300
2014	Crop_s	Farm 143	Sunflower Seed	0.2	3150	4261.95	7.5	600	450	0	375	300	0	75	84	2.25	375
2014	Crop_s	Farm 143	Alfalfa	0.0667	13650	13650	3	225	300	0	600	0	0	0	54	0	420
2014	Crop_s	Farm 143	Chili	0.0333	19500	0	22.5	675	300	0	300	300	0	75	88.2	2.25	495
2014	Crop_s	Farm 143	Tomato	0.0667	72000	0	22.5	600	450	0	525	300	0	75	54	1.5	525
2014	Crop_s	Farm 143	Melon	0.0667	2295	0	1.5	600	450	0	525	345	0	75	84	3	375
2014	Crop_s	Farm 144	Wheat(spring)	0.0667	6300	3981.6	450	600	375	0	225	225	0	0	63	1.5	525
2014	Crop_s	Farm 144	Maize	0.1333	13500	21276	30	600	330	0	450	300	0	75	84	2.25	525
2014	Crop_s	Farm 144	Cotton	0.2	3075	5719.5	90	300	300	0	240	225	0	75	99	3	300
2014	Crop_s	Farm 144	Sunflower Seed	0.2	3450	4667.85	7.5	600	300	0	375	300	0	75	84	3	375
2014	Crop_s	Farm 144	Alfalfa	0.0667	12450	12450	4.5	300	300	0	450	0	0	0	54	0	420
2014	Crop_s	Farm 144	Chili	0.0333	18000	0	30	675	375	0	450	375	0	75	87	3	480
2014	Crop_s	Farm 144	Tomato	0.0667	75000	0	30	525	375	0	525	330	0	75	70.2	2.25	525
2014	Crop_s	Farm 144	Melon	0.0667	2220	0	1.5	525	375	0	375	375	0	75	82.8	2.25	375
2014	Crop_s	Farm 145	Wheat(spring)	0.0667	6450	4076.4	450	600	375	0	225	300	0	0	63	0.75	525
2014	Crop_s	Farm 145	Maize	0.1333	12750	20094	40.5	600	450	0	450	300	0	75	81	3	570
2014	Crop_s	Farm 145	Cotton	0.2	3150	5859	90	300	300	0	300	225	0	75	99	3	225
2014	Crop_s	Farm 145	Sunflower Seed	0.2	3150	4261.95	9	600	450	0	600	375	0	75	82.8	3	330
2014	Crop_s	Farm 145	Alfalfa	0.0667	11250	11250	4.5	300	300	0	375	0	0	0	60	0	420
2014	Crop_s	Farm 145	Chili	0.0333	18750	0	22.5	600	300	0	375	300	0	75	93	3	570
2014	Crop_s	Farm 145	Tomato	0.0667	75000	0	22.5	600	375	0	450	345	0	75	70.5	2.25	525
2014	Crop_s	Farm 145	Melon	0.0667	2235	0	1.5	600	375	0	375	375	0	75	82.8	3	345
2014	Crop_s	Farm 146	Wheat(spring)	0.0667	6750	4266	450	600	375	0	300	225	0	0	63	0.75	525
2014	Crop_s	Farm 146	Maize	0.1333	12450	19621.2	40.5	750	450	0	375	300	0	75	84	3	525
2014	Crop_s	Farm 146	Cotton	0.2	3300	6138	90	300	300	0	300	300	0	75	99	3	225
2014	Crop_s	Farm 146	Sunflower Seed	0.2	3450	4667.85	9	750	375	0	525	300	0	75	82.8	2.25	330
2014	Crop_s	Farm 146	Alfalfa	0.0667	12900	12900	3	300	300	0	450	0	0	0	54	0	375
2014	Crop_s	Farm 146	Chili	0.0333	20250	0	22.5	750	450	0	300	375	0	75	82.2	2.25	525
2014	Crop_s	Farm 146	Tomato	0.0667	73500	0	30	750	450	0	525	375	0	75	67.5	1.5	525
2014	Crop_s	Farm 146	Melon	0.0667	2250	0	1.5	750	450	0	450	330	0	75	77.4	3	375
2014	Crop_s	Farm 147	Wheat(spring)	0.0667	6750	4266	450	300	375	0	600	225	0	0	63	1.5	525
2014	Crop_s	Farm 147	Maize	0.1333	13500	21276	37.5	675	450	0	600	225	0	75	81	2.25	525
2014	Crop_s	Farm 147	Cotton	0.2	3150	5859	90	225	225	0	225	300	0	90	114	2.25	225
2014	Crop_s	Farm 147	Sunflower Seed	0.2	3150	4261.95	9	600	375	0	375	375	0	75	77.4	3	375
2014	Crop_s	Farm 147	Alfalfa	0.0667	13200	13200	4.5	300	300	0	450	0	0	0	54	0	375
2014	Crop_s	Farm 147	Chili	0.0333	18450	0	30	600	375	0	450	375	0	75	85.2	3	525
2014	Crop_s	Farm 147	Tomato	0.0667	75000	0	22.5	525	450	0	525	300	0	75	60	1.5	480
2014	Crop_s	Farm 147	Melon	0.0667	2250	0	1.5	525	450	0	450	330	0	75	84	3	375
2014	Crop_s	Farm 148	Wheat(spring)	0.0667	7350	4645.2	450	300	450	0	525	225	0	0	63	0.75	525
2014	Crop_s	Farm 148	Maize	0.1333	12150	19148.4	37.5	600	375	0	300	375	0	75	81	3	525
2014	Crop_s	Farm 148	Cotton	0.2	3375	6277.5	90	225	300	0	300	300	0	75	84	3.3	225
2014	Crop_s	Farm 148	Sunflower Seed	0.2	3450	4667.85	9	600	375	0	600	375	0	75	84	2.25	375
2014	Crop_s	Farm 148	Alfalfa	0.0667	12600	12600	4.5	300	300	0	300	0	0	0	54	0	420
2014	Crop_s	Farm 148	Chili	0.0333	18750	0	22.5	600	300	0	375	375	0	75	78	3.75	420
2014	Crop_s	Farm 148	Tomato	0.0667	72750	0	22.5	600	600	0	450	300	0	75	54	2.25	525
2014	Crop_s	Farm 148	Melon	0.0667	2265	0	1.5	600	600	0	525	315	0	75	84	2.25	330
2014	Crop_s	Farm 149	Wheat(spring)	0.0667	6900	4360.8	450	300	300	0	600	225	0	0	63	1.5	525
2014	Crop_s	Farm 149	Maize	0.1333	12000	18912	37.5	300	375	0	450	375	0	75	79.5	2.25	525
2014	Crop_s	Farm 149	Cotton	0.2	3375	6277.5	52.5	300	300	0	300	225	0	75	81	3	300
2014	Crop_s	Farm 149	Sunflower Seed	0.2	3300	4464.9	9	600	300	0	375	375	0	75	84	3	375
2014	Crop_s	Farm 149	Alfalfa	0.0667	11850	11850	3	225	300	0	375	0	0	0	60	0	420
2014	Crop_s	Farm 149	Chili	0.0333	18750	0	22.5	675	450	0	600	300	0	75	82.8	3	420
2014	Crop_s	Farm 149	Tomato	0.0667	72000	0	30	675	600	0	450	300	0	75	67.5	2.25	525
2014	Crop_s	Farm 149	Melon	0.0667	2235	0	1.5	675	600	0	525	300	0	75	87	3	375
2014	Crop_s	Farm 15	Wheat(spring)	0.0667	6750	4266	360	600	375	0	375	300	0	0	60	0.75	420
2014	Crop_s	Farm 15	Maize	0.1333	12300	19384.8	37.5	600	375	0	375	375	0	75	62.4	2.25	570
2014	Crop_s	Farm 15	Cotton	0.2	3300	6138	90	225	300	0	300	300	0	75	115.5	3.3	225
2014	Crop_s	Farm 15	Sunflower Seed	0.2	3750	5073.75	7.5	600	375	0	375	300	0	75	87	3	375
2014	Crop_s	Farm 15	Alfalfa	0.0667	11550	11550	3	300	375	0	375	0	0	0	54	0	420
2014	Crop_s	Farm 15	Chili	0.0333	19500	0	22.5	450	375	0	375	375	0	75	85.2	3	420
2014	Crop_s	Farm 15	Tomato	0.0667	75000	0	22.5	600	450	0	450	330	0	75	60	2.25	525
2014	Crop_s	Farm 15	Melon	0.0667	2220	0	1.5	600	450	0	525	300	0	75	102	2.25	330
2014	Crop_s	Farm 150	Wheat(spring)	0.0667	7500	4740	450	300	450	0	600	225	0	0	63	1.5	525
2014	Crop_s	Farm 150	Maize	0.1333	12750	20094	37.5	600	375	0	300	300	0	75	81	3	570
2014	Crop_s	Farm 150	Cotton	0.2	3300	6138	52.5	300	225	0	240	225	0	75	84	3	300
2014	Crop_s	Farm 150	Sunflower Seed	0.2	3150	4261.95	7.5	615	300	0	450	375	0	75	87	3	375
2014	Crop_s	Farm 150	Alfalfa	0.0667	11700	11700	4.5	300	375	0	375	0	0	0	54	0	420
2014	Crop_s	Farm 150	Chili	0.0333	20250	0	28.2	525	375	0	450	375	0	75	92.4	2.25	375
2014	Crop_s	Farm 150	Tomato	0.0667	73500	0	22.5	675	525	0	525	315	0	75	72	1.5	570
2014	Crop_s	Farm 150	Melon	0.0667	2235	0	1.5	675	525	0	450	300	0	75	93	2.25	375
2014	Crop_s	Farm 151	Wheat(spring)	0.0667	6000	3792	450	600	300	0	525	225	0	0	63	0.75	525
2014	Crop_s	Farm 151	Maize	0.1333	12600	19857.6	37.5	750	600	0	450	375	0	75	81	3	600
2014	Crop_s	Farm 151	Cotton	0.2	3300	6138	52.5	150	300	0	300	300	0	75	69	2.1	225
2014	Crop_s	Farm 151	Sunflower Seed	0.2	3450	4667.85	7.5	450	600	0	600	375	0	90	93	2.25	330
2014	Crop_s	Farm 151	Alfalfa	0.0667	13050	13050	3	300	225	0	375	0	0	0	54	0	375
2014	Crop_s	Farm 151	Chili	0.0333	21000	0	22.5	525	600	0	375	225	0	75	93	3	420
2014	Crop_s	Farm 151	Tomato	0.0667	72000	0	22.5	525	450	0	600	285	0	75	54	2.25	525
2014	Crop_s	Farm 151	Melon	0.0667	2265	0	1.5	525	450	0	450	330	0	75	93	3	375
2014	Crop_s	Farm 152	Wheat(spring)	0.0667	5850	3697.2	450	600	375	0	375	300	0	0	99	1.5	525
2014	Crop_s	Farm 152	Maize	0.1333	12600	19857.6	37.5	450	525	0	600	225	0	75	81	2.25	525
2014	Crop_s	Farm 152	Cotton	0.1333	3225	3999	90	225	225	0	300	375	0	75	69	3	225
2014	Crop_s	Farm 152	Sunflower Seed	0.1333	3300	2976.6	7.5	600	600	0	525	375	0	75	93	3	330
2014	Crop_s	Farm 152	Alfalfa	0.0333	12900	6450	4.5	225	225	0	300	0	0	0	60	0	420
2014	Crop_s	Farm 152	Chili	0.0333	19500	0	22.5	450	450	0	450	225	0	75	78	3.75	420
2014	Crop_s	Farm 152	Tomato	0.0667	73500	0	30	600	525	0	600	300	0	75	54	1.5	525
2014	Crop_s	Farm 152	Melon	0.0667	2265	0	1.5	600	525	0	525	315	0	75	93	3	375
2014	Crop_s	Farm 153	Wheat(spring)	0.0667	6900	4360.8	450	600	375	0	375	225	0	0	84	1.5	525
2014	Crop_s	Farm 153	Maize	0.1333	12300	19384.8	37.5	750	450	0	600	375	0	75	82.5	3	525
2014	Crop_s	Farm 153	Cotton	0.1333	3150	3906	90	300	300	0	270	225	0	90	69	2.25	225
2014	Crop_s	Farm 153	Sunflower Seed	0.1333	3150	2841.3	7.5	750	600	0	450	300	0	90	93	3	375
2014	Crop_s	Farm 153	Alfalfa	0.0333	12750	6375	3	300	225	0	300	0	0	0	54	0	420
2014	Crop_s	Farm 153	Chili	0.0333	19500	0	28.2	600	375	0	450	375	0	75	102.6	3	480
2014	Crop_s	Farm 153	Tomato	0.0667	75000	0	22.5	525	450	0	450	330	0	75	60	1.5	525
2014	Crop_s	Farm 153	Melon	0.0667	2265	0	1.5	525	450	0	375	345	0	75	77.4	3	375
2014	Crop_s	Farm 154	Wheat(spring)	0.0667	6150	3886.8	450	600	375	0	375	225	0	0	69	1.5	525
2014	Crop_s	Farm 154	Maize	0.1333	12600	19857.6	37.5	750	600	0	375	300	0	75	72	3	570
2014	Crop_s	Farm 154	Cotton	0.1333	3300	4092	90	225	225	0	225	300	0	75	69	3.3	225
2014	Crop_s	Farm 154	Sunflower Seed	0.1333	3450	3111.9	7.5	600	375	0	525	300	0	60	77.4	2.25	375
2014	Crop_s	Farm 154	Alfalfa	0.0333	12600	6300	4.5	300	225	0	300	0	0	0	54	0	420
2014	Crop_s	Farm 154	Chili	0.0333	18000	0	22.5	600	450	0	300	300	0	75	85.2	2.25	525
2014	Crop_s	Farm 154	Tomato	0.0667	75000	0	30	600	375	0	450	345	0	75	54	2.25	525
2014	Crop_s	Farm 154	Melon	0.0667	2235	0	1.5	600	375	0	375	345	0	75	87	2.25	330
2014	Crop_s	Farm 155	Wheat(spring)	0.0667	6150	3886.8	450	600	375	0	375	375	0	0	114	0.75	525
2014	Crop_s	Farm 155	Maize	0.1333	12750	20094	37.5	750	600	0	525	300	0	75	81	2.25	525
2014	Crop_s	Farm 155	Cotton	0.2	3000	5580	52.5	225	225	0	240	300	0	75	81	3	300
2014	Crop_s	Farm 155	Sunflower Seed	0.2	3150	4261.95	7.5	600	375	0	600	300	0	75	87	2.25	375
2014	Crop_s	Farm 155	Alfalfa	0.0667	12750	12750	4.5	225	300	0	375	0	0	0	54	0	420
2014	Crop_s	Farm 155	Chili	0.0333	21000	0	30	525	450	0	375	300	0	75	82.8	2.25	525
2014	Crop_s	Farm 155	Tomato	0.0667	74250	0	22.5	675	375	0	525	375	0	75	54	1.5	480
2014	Crop_s	Farm 155	Melon	0.0667	2220	0	1.5	675	375	0	450	345	0	75	70.2	3	375
2014	Crop_s	Farm 156	Wheat(spring)	0.0667	6900	4360.8	375	450	375	0	375	300	0	0	81	1.5	480
2014	Crop_s	Farm 156	Maize	0.1333	12900	20330.4	37.5	450	525	0	450	300	0	75	90	3	525
2014	Crop_s	Farm 156	Cotton	0.2	3000	5580	52.5	300	225	0	300	300	0	75	84	3	300
2014	Crop_s	Farm 156	Sunflower Seed	0.2	3300	4464.9	9	600	375	0	525	300	0	75	70.2	3	375
2014	Crop_s	Farm 156	Alfalfa	0.0667	13950	13950	3	225	300	0	300	0	0	0	60	0	375
2014	Crop_s	Farm 156	Chili	0.0333	20250	0	22.5	525	300	0	375	375	0	75	85.2	3	495
2014	Crop_s	Farm 156	Tomato	0.0667	73500	0	30	600	450	0	525	300	0	75	60	1.5	525
2014	Crop_s	Farm 156	Melon	0.0667	2205	0	1.5	600	450	0	450	375	0	75	84	3	375
2014	Crop_s	Farm 157	Wheat(spring)	0.0667	6900	4360.8	390	600	450	0	375	300	0	0	99	1.5	390
2014	Crop_s	Farm 157	Maize	0.1333	13350	21039.6	37.5	750	450	0	525	300	0	75	81	2.25	570
2014	Crop_s	Farm 157	Cotton	0.2	3075	5719.5	52.5	225	225	0	300	225	0	75	84	2.1	225
2014	Crop_s	Farm 157	Sunflower Seed	0.2	3150	4261.95	7.5	600	375	0	300	300	0	75	84	3	330
2014	Crop_s	Farm 157	Alfalfa	0.0667	12750	12750	4.5	300	300	0	450	0	0	0	54	0	420
2014	Crop_s	Farm 157	Chili	0.0333	19500	0	22.5	525	375	0	375	300	0	75	78	3	480
2014	Crop_s	Farm 157	Tomato	0.0667	73500	0	22.5	600	450	0	450	285	0	75	54	2.25	525
2014	Crop_s	Farm 157	Melon	0.0667	2220	0	1.5	600	450	0	525	375	0	75	66	2.25	345
2014	Crop_s	Farm 158	Wheat(spring)	0.0667	6750	4266	390	450	300	0	525	300	0	0	63	1.5	480
2014	Crop_s	Farm 158	Maize	0.1333	13200	20803.2	37.5	600	450	0	600	375	0	75	81	3	525
2014	Crop_s	Farm 158	Cotton	0.2	3000	5580	90	300	300	0	300	225	0	75	99	3	225
2014	Crop_s	Farm 158	Sunflower Seed	0.2	3450	4667.85	7.5	600	375	0	300	300	0	75	66	2.25	330
2014	Crop_s	Farm 158	Alfalfa	0.0667	11850	11850	4.5	300	300	0	375	0	0	0	54	0	420
2014	Crop_s	Farm 158	Chili	0.0333	20250	0	28.2	600	375	0	300	375	0	75	93	2.25	570
2014	Crop_s	Farm 158	Tomato	0.0667	72000	0	30	750	525	0	450	300	0	75	54	1.5	480
2014	Crop_s	Farm 158	Melon	0.0667	2250	0	1.5	750	525	0	525	330	0	75	82.8	3	375
2014	Crop_s	Farm 159	Wheat(spring)	0.0667	6750	4266	390	450	450	0	525	225	0	0	63	1.5	375
2014	Crop_s	Farm 159	Maize	0.1333	12300	19384.8	37.5	600	450	0	345	300	0	75	79.5	3	525
2014	Crop_s	Farm 159	Cotton	0.2	3150	5859	90	225	225	0	225	300	0	90	114	2.25	225
2014	Crop_s	Farm 159	Sunflower Seed	0.2	3150	4261.95	7.5	750	450	0	375	375	0	75	82.8	3	375
2014	Crop_s	Farm 159	Alfalfa	0.0667	11550	11550	3	225	300	0	600	0	0	0	60	0	420
2014	Crop_s	Farm 159	Chili	0.0333	21000	0	22.5	675	375	0	300	375	0	75	85.2	3	525
2014	Crop_s	Farm 159	Tomato	0.0667	74250	0	22.5	675	450	0	525	330	0	75	70.2	1.5	570
2014	Crop_s	Farm 159	Melon	0.0667	2235	0	1.5	675	450	0	450	330	0	75	70.2	2.25	375
2014	Crop_s	Farm 16	Wheat(spring)	0.0667	6450	4076.4	450	600	300	0	300	375	0	0	114	0.75	525
2014	Crop_s	Farm 16	Maize	0.1333	12150	19148.4	37.5	600	375	0	375	375	0	75	73.2	3	600
2014	Crop_s	Farm 16	Cotton	0.1333	3000	3720	52.5	300	225	0	225	375	0	75	81	3	300
2014	Crop_s	Farm 16	Sunflower Seed	0.1333	3450	3111.9	7.5	600	375	0	525	300	0	75	102	3	330
2014	Crop_s	Farm 16	Alfalfa	0.0333	11250	5625	4.5	300	225	0	375	0	0	0	60	0	420
2014	Crop_s	Farm 16	Chili	0.0333	18750	0	30	450	375	0	300	225	0	75	78	2.25	420
2014	Crop_s	Farm 16	Tomato	0.0667	73500	0	30	675	450	0	375	300	0	75	54	1.5	480
2014	Crop_s	Farm 16	Melon	0.0667	2250	0	1.5	675	450	0	525	330	0	75	92.4	2.25	375
2014	Crop_s	Farm 160	Wheat(spring)	0.0667	6750	4266	375	450	300	0	525	240	0	0	63	0.75	375
2014	Crop_s	Farm 160	Maize	0.1333	13050	20566.8	37.5	600	450	0	345	300	0	75	81	3	525
2014	Crop_s	Farm 160	Cotton	0.2	3150	5859	90	225	225	0	300	225	0	75	99	3.3	225
2014	Crop_s	Farm 160	Sunflower Seed	0.2	3150	4261.95	7.5	600	300	0	375	375	0	75	70.2	2.25	375
2014	Crop_s	Farm 160	Alfalfa	0.0667	11700	11700	4.5	300	300	0	450	0	0	0	54	0	375
2014	Crop_s	Farm 160	Chili	0.0333	18750	0	22.5	600	300	0	300	225	0	75	78	2.25	525
2014	Crop_s	Farm 160	Tomato	0.0667	72000	0	22.5	675	525	0	600	345	0	75	70.5	1.5	525
2014	Crop_s	Farm 160	Melon	0.0667	2220	0	1.5	675	525	0	450	315	0	75	87	3	330
2014	Crop_s	Farm 161	Wheat(spring)	0.0667	6450	4076.4	375	450	405	0	525	300	0	0	63	1.5	450
2014	Crop_s	Farm 161	Maize	0.1333	12450	19621.2	37.5	750	600	0	375	300	0	75	82.5	2.25	525
2014	Crop_s	Farm 161	Cotton	0.2	3300	6138	52.5	300	225	0	225	225	0	75	81	3	300
2014	Crop_s	Farm 161	Sunflower Seed	0.2	3150	4261.95	7.5	600	300	0	450	300	0	75	87	3	375
2014	Crop_s	Farm 161	Alfalfa	0.0667	12900	12900	4.5	300	300	0	375	0	0	0	54	0	420
2014	Crop_s	Farm 161	Chili	0.0333	18000	0	28.2	450	300	0	375	225	0	75	88.2	3	525
2014	Crop_s	Farm 161	Tomato	0.0667	73500	0	30	525	450	0	600	375	0	75	67.5	2.25	525
2014	Crop_s	Farm 161	Melon	0.0667	2205	0	1.5	525	450	0	525	300	0	75	87	3	375
2014	Crop_s	Farm 162	Wheat(spring)	0.0667	6450	4076.4	390	525	300	0	450	300	0	0	63	1.5	525
2014	Crop_s	Farm 162	Maize	0.1333	12900	20330.4	37.5	600	375	0	300	300	0	75	81	3	570
2014	Crop_s	Farm 162	Cotton	0.2	3225	5998.5	52.5	225	225	0	225	300	0	75	99	3	300
2014	Crop_s	Farm 162	Sunflower Seed	0.2	3750	5073.75	7.5	750	600	0	525	300	0	75	93	2.25	375
2014	Crop_s	Farm 162	Alfalfa	0.0667	12750	12750	3	225	150	0	450	0	0	0	60	0	420
2014	Crop_s	Farm 162	Chili	0.0333	16500	0	22.5	450	300	0	300	375	0	75	88.2	2.25	525
2014	Crop_s	Farm 162	Tomato	0.0667	75000	0	22.5	525	450	0	450	300	0	75	60	2.25	525
2014	Crop_s	Farm 162	Melon	0.0667	2250	0	1.5	525	450	0	375	300	0	75	93	3	375
2014	Crop_s	Farm 163	Wheat(spring)	0.0667	6750	4266	450	525	375	0	375	300	0	0	114	1.5	495
2014	Crop_s	Farm 163	Maize	0.1333	12600	19857.6	37.5	600	375	0	600	300	0	75	82.5	3	600
2014	Crop_s	Farm 163	Cotton	0.2	3000	5580	52.5	225	225	0	300	225	0	75	114	2.1	225
2014	Crop_s	Farm 163	Sunflower Seed	0.2	3690	4992.6	7.5	750	450	0	525	300	0	90	82.2	3	330
2014	Crop_s	Farm 163	Alfalfa	0.0667	11100	11100	4.5	300	150	0	450	0	0	0	54	0	420
2014	Crop_s	Farm 163	Chili	0.0333	20250	0	30	600	375	0	450	300	0	75	88.2	2.25	480
2014	Crop_s	Farm 163	Tomato	0.0667	73500	0	30	600	375	0	450	330	0	75	54	1.5	480
2014	Crop_s	Farm 163	Melon	0.0667	2280	0	1.5	600	375	0	375	330	0	75	93	2.25	375
2014	Crop_s	Farm 164	Wheat(spring)	0.0667	6900	4360.8	375	375	375	0	375	300	0	0	81	1.5	450
2014	Crop_s	Farm 164	Maize	0.1333	13350	21039.6	37.5	600	300	0	300	375	0	75	81	3	525
2014	Crop_s	Farm 164	Cotton	0.2	3000	5580	52.5	225	225	0	300	225	0	75	114	2.1	225
2014	Crop_s	Farm 164	Sunflower Seed	0.2	3450	4667.85	7.5	600	375	0	300	300	0	75	70.2	3	330
2014	Crop_s	Farm 164	Alfalfa	0.0667	11250	11250	4.5	300	225	0	300	0	0	0	54	0	420
2014	Crop_s	Farm 164	Chili	0.0333	19500	0	22.5	525	300	0	375	300	0	75	102	3	525
2014	Crop_s	Farm 164	Tomato	0.0667	73500	0	22.5	600	450	0	525	375	0	75	67.5	1.5	480
2014	Crop_s	Farm 164	Melon	0.0667	2250	0	1.5	750	450	0	450	315	0	75	93	3	375
2014	Crop_s	Farm 17	Wheat(spring)	0.0667	6450	4076.4	450	600	300	0	375	300	0	0	99	1.5	525
2014	Crop_s	Farm 17	Maize	0.1333	12150	19148.4	37.5	600	525	0	525	300	0	75	73.2	3	525
2014	Crop_s	Farm 17	Cotton	0.1333	3150	3906	52.5	300	225	0	300	375	0	75	81	3	300
2014	Crop_s	Farm 17	Sunflower Seed	0.1333	3450	3111.9	7.5	600	375	0	525	300	0	75	92.4	2.25	330
2014	Crop_s	Farm 17	Alfalfa	0.0333	12450	6225	3	225	225	0	375	0	0	0	54	0	420
2014	Crop_s	Farm 17	Chili	0.0333	19500	0	22.5	600	375	0	300	225	0	75	93	3	480
2014	Crop_s	Farm 17	Tomato	0.0667	73500	0	22.5	675	525	0	375	300	0	75	54	1.5	525
2014	Crop_s	Farm 17	Melon	0.0667	2190	0	1.5	675	525	0	450	315	0	75	84	3	375
2014	Crop_s	Farm 18	Wheat(spring)	0.0667	6900	4360.8	450	600	300	0	300	225	0	0	129	1.5	525
2014	Crop_s	Farm 18	Maize	0.1333	12000	18912	30	600	375	0	375	375	0	75	99	2.25	525
2014	Crop_s	Farm 18	Cotton	0.1333	3225	3999	52.5	225	300	0	270	225	0	75	81	3	225
2014	Crop_s	Farm 18	Sunflower Seed	0.1333	3600	3247.2	7.5	600	450	0	450	300	0	75	84	3	375
2014	Crop_s	Farm 18	Alfalfa	0.0333	12300	6150	4.5	300	300	0	450	0	0	0	54	0	420
2014	Crop_s	Farm 18	Chili	0.0333	16500	0	28.2	600	300	0	300	375	0	75	85.2	3.75	525
2014	Crop_s	Farm 18	Tomato	0.0667	72000	0	30	525	450	0	450	315	0	75	60	1.5	525
2014	Crop_s	Farm 18	Melon	0.0667	2205	0	1.5	525	450	0	450	345	0	75	85.2	2.25	375
2014	Crop_s	Farm 19	Wheat(spring)	0.0667	7350	4645.2	450	600	450	0	375	225	0	0	99	0.75	480
2014	Crop_s	Farm 19	Maize	0.1333	12450	19621.2	30	675	525	0	375	375	0	75	84	3	570
2014	Crop_s	Farm 19	Cotton	0.2	3075	5719.5	90	150	225	0	300	225	0	75	99	3.3	225
2014	Crop_s	Farm 19	Sunflower Seed	0.1333	3600	3247.2	7.5	600	450	0	375	300	0	75	85.2	2.25	375
2014	Crop_s	Farm 19	Alfalfa	0.0333	12150	6075	4.5	300	300	0	375	0	0	0	60	0	375
2014	Crop_s	Farm 19	Chili	0.0333	21000	0	22.5	600	300	0	375	300	0	75	78	2.25	525
2014	Crop_s	Farm 19	Tomato	0.0667	75000	0	22.5	600	525	0	450	285	0	75	54	1.5	570
2014	Crop_s	Farm 19	Melon	0.0667	2265	0	1.5	600	525	0	525	345	0	75	84	3	330
2014	Crop_s	Farm 2	Wheat(spring)	0.0667	9000	5688	525	600	600	0	600	375	0	0	150	1.5	675
2014	Crop_s	Farm 2	Maize	0.1333	15000	23640	45	750	600	0	600	375	0	75	150	3.75	750
2014	Crop_s	Farm 2	Cotton	0.1333	4500	5580	90	300	300	0	300	375	15000	90	150	3	330
2014	Crop_s	Farm 2	Sunflower Seed	0.1333	3750	3382.5	9	750	600	0	600	375	15000	75	150	3.75	600
2014	Crop_s	Farm 2	Alfalfa	0.0333	12900	6450	4.5	300	300	0	450	0	0	0	54	0	375
2014	Crop_s	Farm 2	Chili	0.0333	21000	0	30	750	600	0	600	375	0	75	120	3.75	750
2014	Crop_s	Farm 2	Tomato	0.0667	75000	0	30	750	600	0	600	375	0	75	75	2.25	750
2014	Crop_s	Farm 2	Melon	0.0667	2400	0	1.5	750	600	0	600	375	0	75	150	3.75	375
2014	Crop_s	Farm 20	Wheat(spring)	0.0667	7050	4455.6	450	600	375	0	375	225	0	0	63	1.5	525
2014	Crop_s	Farm 20	Maize	0.1333	12900	20330.4	30	600	375	0	375	300	0	75	87	3	525
2014	Crop_s	Farm 20	Cotton	0.2	3000	5580	90	225	225	0	225	300	0	75	81	3	300
2014	Crop_s	Farm 20	Sunflower Seed	0.2	3150	4261.95	7.5	600	450	0	375	300	0	75	84	2.25	375
2014	Crop_s	Farm 20	Alfalfa	0.0667	13650	13650	3	225	300	0	600	0	0	0	54	0	420
2014	Crop_s	Farm 20	Chili	0.0333	19500	0	22.5	675	300	0	300	300	0	75	88.2	2.25	495
2014	Crop_s	Farm 20	Tomato	0.0667	72000	0	22.5	600	450	0	525	300	0	75	54	1.5	525
2014	Crop_s	Farm 20	Melon	0.0667	2295	0	1.5	600	450	0	525	345	0	75	84	3	375
2014	Crop_s	Farm 21	Wheat(spring)	0.0667	6300	3981.6	450	600	375	0	225	225	0	0	63	1.5	525
2014	Crop_s	Farm 21	Maize	0.1333	13500	21276	30	600	330	0	450	300	0	75	84	2.25	525
2014	Crop_s	Farm 21	Cotton	0.2	3075	5719.5	90	300	300	0	240	225	0	75	99	3	300
2014	Crop_s	Farm 21	Sunflower Seed	0.2	3450	4667.85	7.5	600	300	0	375	300	0	75	84	3	375
2014	Crop_s	Farm 21	Alfalfa	0.0667	12450	12450	4.5	300	300	0	450	0	0	0	54	0	420
2014	Crop_s	Farm 21	Chili	0.0333	18000	0	30	675	375	0	450	375	0	75	87	3	480
2014	Crop_s	Farm 21	Tomato	0.0667	75000	0	30	525	375	0	525	330	0	75	70.2	2.25	525
2014	Crop_s	Farm 21	Melon	0.0667	2220	0	1.5	525	375	0	375	375	0	75	82.8	2.25	375
2014	Crop_s	Farm 22	Wheat(spring)	0.0667	6450	4076.4	450	600	375	0	225	300	0	0	63	0.75	525
2014	Crop_s	Farm 22	Maize	0.1333	12750	20094	40.5	600	450	0	450	300	0	75	81	3	570
2014	Crop_s	Farm 22	Cotton	0.2	3150	5859	90	300	300	0	300	225	0	75	99	3	225
2014	Crop_s	Farm 22	Sunflower Seed	0.2	3150	4261.95	9	600	450	0	600	375	0	75	82.8	3	330
2014	Crop_s	Farm 22	Alfalfa	0.0667	11250	11250	4.5	300	300	0	375	0	0	0	60	0	420
2014	Crop_s	Farm 22	Chili	0.0333	18750	0	22.5	600	300	0	375	300	0	75	93	3	570
2014	Crop_s	Farm 22	Tomato	0.0667	75000	0	22.5	600	375	0	450	345	0	75	70.5	2.25	525
2014	Crop_s	Farm 22	Melon	0.0667	2235	0	1.5	600	375	0	375	375	0	75	82.8	3	345
2014	Crop_s	Farm 23	Wheat(spring)	0.0667	6750	4266	450	600	375	0	300	225	0	0	63	0.75	525
2014	Crop_s	Farm 23	Maize	0.1333	12450	19621.2	40.5	750	450	0	375	300	0	75	84	3	525
2014	Crop_s	Farm 23	Cotton	0.2	3300	6138	90	300	300	0	300	300	0	75	99	3	225
2014	Crop_s	Farm 23	Sunflower Seed	0.2	3450	4667.85	9	750	375	0	525	300	0	75	82.8	2.25	330
2014	Crop_s	Farm 23	Alfalfa	0.0667	12900	12900	3	300	300	0	450	0	0	0	54	0	375
2014	Crop_s	Farm 23	Chili	0.0333	20250	0	22.5	750	450	0	300	375	0	75	82.2	2.25	525
2014	Crop_s	Farm 23	Tomato	0.0667	73500	0	30	750	450	0	525	375	0	75	67.5	1.5	525
2014	Crop_s	Farm 23	Melon	0.0667	2250	0	1.5	750	450	0	450	330	0	75	77.4	3	375
2014	Crop_s	Farm 24	Wheat(spring)	0.0667	6750	4266	450	300	375	0	600	225	0	0	63	1.5	525
2014	Crop_s	Farm 24	Maize	0.1333	13500	21276	37.5	675	450	0	600	225	0	75	81	2.25	525
2014	Crop_s	Farm 24	Cotton	0.2	3150	5859	90	225	225	0	225	300	0	90	114	2.25	225
2014	Crop_s	Farm 24	Sunflower Seed	0.2	3150	4261.95	9	600	375	0	375	375	0	75	77.4	3	375
2014	Crop_s	Farm 24	Alfalfa	0.0667	13200	13200	4.5	300	300	0	450	0	0	0	54	0	375
2014	Crop_s	Farm 24	Chili	0.0333	18450	0	30	600	375	0	450	375	0	75	85.2	3	525
2014	Crop_s	Farm 24	Tomato	0.0667	75000	0	22.5	525	450	0	525	300	0	75	60	1.5	480
2014	Crop_s	Farm 24	Melon	0.0667	2250	0	1.5	525	450	0	450	330	0	75	84	3	375
2014	Crop_s	Farm 25	Wheat(spring)	0.0667	7350	4645.2	450	300	450	0	525	225	0	0	63	0.75	525
2014	Crop_s	Farm 25	Maize	0.1333	12150	19148.4	37.5	600	375	0	300	375	0	75	81	3	525
2014	Crop_s	Farm 25	Cotton	0.2	3375	6277.5	90	225	300	0	300	300	0	75	84	3.3	225
2014	Crop_s	Farm 25	Sunflower Seed	0.2	3450	4667.85	9	600	375	0	600	375	0	75	84	2.25	375
2014	Crop_s	Farm 25	Alfalfa	0.0667	12600	12600	4.5	300	300	0	300	0	0	0	54	0	420
2014	Crop_s	Farm 25	Chili	0.0333	18750	0	22.5	600	300	0	375	375	0	75	78	3.75	420
2014	Crop_s	Farm 25	Tomato	0.0667	72750	0	22.5	600	600	0	450	300	0	75	54	2.25	525
2014	Crop_s	Farm 25	Melon	0.0667	2265	0	1.5	600	600	0	525	315	0	75	84	2.25	330
2014	Crop_s	Farm 26	Wheat(spring)	0.0667	6900	4360.8	450	300	300	0	600	225	0	0	63	1.5	525
2014	Crop_s	Farm 26	Maize	0.1333	12000	18912	37.5	300	375	0	450	375	0	75	79.5	2.25	525
2014	Crop_s	Farm 26	Cotton	0.2	3375	6277.5	52.5	300	300	0	300	225	0	75	81	3	300
2014	Crop_s	Farm 26	Sunflower Seed	0.2	3300	4464.9	9	600	300	0	375	375	0	75	84	3	375
2014	Crop_s	Farm 26	Alfalfa	0.0667	11850	11850	3	225	300	0	375	0	0	0	60	0	420
2014	Crop_s	Farm 26	Chili	0.0333	18750	0	22.5	675	450	0	600	300	0	75	82.8	3	420
2014	Crop_s	Farm 26	Tomato	0.0667	72000	0	30	675	600	0	450	300	0	75	67.5	2.25	525
2014	Crop_s	Farm 26	Melon	0.0667	2235	0	1.5	675	600	0	525	300	0	75	87	3	375
2014	Crop_s	Farm 27	Wheat(spring)	0.0667	7500	4740	450	300	450	0	600	225	0	0	63	1.5	525
2014	Crop_s	Farm 27	Maize	0.1333	12750	20094	37.5	600	375	0	300	300	0	75	81	3	570
2014	Crop_s	Farm 27	Cotton	0.2	3300	6138	52.5	300	225	0	240	225	0	75	84	3	300
2014	Crop_s	Farm 27	Sunflower Seed	0.2	3150	4261.95	7.5	615	300	0	450	375	0	75	87	3	375
2014	Crop_s	Farm 27	Alfalfa	0.0667	11700	11700	4.5	300	375	0	375	0	0	0	54	0	420
2014	Crop_s	Farm 27	Chili	0.0333	20250	0	28.2	525	375	0	450	375	0	75	92.4	2.25	375
2014	Crop_s	Farm 27	Tomato	0.0667	73500	0	22.5	675	525	0	525	315	0	75	72	1.5	570
2014	Crop_s	Farm 27	Melon	0.0667	2235	0	1.5	675	525	0	450	300	0	75	93	2.25	375
2014	Crop_s	Farm 28	Wheat(spring)	0.0667	6000	3792	450	600	300	0	525	225	0	0	63	0.75	525
2014	Crop_s	Farm 28	Maize	0.1333	12600	19857.6	37.5	750	600	0	450	375	0	75	81	3	600
2014	Crop_s	Farm 28	Cotton	0.2	3300	6138	52.5	150	300	0	300	300	0	75	69	2.1	225
2014	Crop_s	Farm 28	Sunflower Seed	0.2	3450	4667.85	7.5	450	600	0	600	375	0	90	93	2.25	330
2014	Crop_s	Farm 28	Alfalfa	0.0667	13050	13050	3	300	225	0	375	0	0	0	54	0	375
2014	Crop_s	Farm 28	Chili	0.0333	21000	0	22.5	525	600	0	375	225	0	75	93	3	420
2014	Crop_s	Farm 28	Tomato	0.0667	72000	0	22.5	525	450	0	600	285	0	75	54	2.25	525
2014	Crop_s	Farm 28	Melon	0.0667	2265	0	1.5	525	450	0	450	330	0	75	93	3	375
2014	Crop_s	Farm 29	Wheat(spring)	0.0667	5850	3697.2	450	600	375	0	375	300	0	0	99	1.5	525
2014	Crop_s	Farm 29	Maize	0.1333	12600	19857.6	37.5	450	525	0	600	225	0	75	81	2.25	525
2014	Crop_s	Farm 29	Cotton	0.1333	3225	3999	90	225	225	0	300	375	0	75	69	3	225
2014	Crop_s	Farm 29	Sunflower Seed	0.1333	3300	2976.6	7.5	600	600	0	525	375	0	75	93	3	330
2014	Crop_s	Farm 29	Alfalfa	0.0333	12900	6450	4.5	225	225	0	300	0	0	0	60	0	420
2014	Crop_s	Farm 29	Chili	0.0333	19500	0	22.5	450	450	0	450	225	0	75	78	3.75	420
2014	Crop_s	Farm 29	Tomato	0.0667	73500	0	30	600	525	0	600	300	0	75	54	1.5	525
2014	Crop_s	Farm 29	Melon	0.0667	2265	0	1.5	600	525	0	525	315	0	75	93	3	375
2014	Crop_s	Farm 3	Wheat(spring)	0.0667	6450	4076.4	450	600	375	0	300	300	0	0	60	1.5	420
2014	Crop_s	Farm 3	Maize	0.1333	12750	20094	37.5	600	375	0	450	225	0	75	62.4	3	675
2014	Crop_s	Farm 3	Cotton	0.1333	3300	4092	45	225	225	0	300	375	0	75	99	3	225
2014	Crop_s	Farm 3	Sunflower Seed	0.1333	3750	3382.5	6	600	375	0	600	375	0	75	67.5	3	375
2014	Crop_s	Farm 3	Alfalfa	0.0333	12600	6300	3	300	300	0	375	0	0	0	54	0	375
2014	Crop_s	Farm 3	Chili	0.0333	16500	0	22.5	600	300	0	375	300	0	75	87	3	420
2014	Crop_s	Farm 3	Tomato	0.0667	75000	0	22.5	600	450	0	450	300	0	75	54	1.5	570
2014	Crop_s	Farm 3	Melon	0.0667	2280	0	1.5	600	450	0	450	300	0	75	78	3	375
2014	Crop_s	Farm 30	Wheat(spring)	0.0667	6900	4360.8	450	600	375	0	375	225	0	0	84	1.5	525
2014	Crop_s	Farm 30	Maize	0.1333	12300	19384.8	37.5	750	450	0	600	375	0	75	82.5	3	525
2014	Crop_s	Farm 30	Cotton	0.1333	3150	3906	90	300	300	0	270	225	0	90	69	2.25	225
2014	Crop_s	Farm 30	Sunflower Seed	0.1333	3150	2841.3	7.5	750	600	0	450	300	0	90	93	3	375
2014	Crop_s	Farm 30	Alfalfa	0.0333	12750	6375	3	300	225	0	300	0	0	0	54	0	420
2014	Crop_s	Farm 30	Chili	0.0333	19500	0	28.2	600	375	0	450	375	0	75	102.6	3	480
2014	Crop_s	Farm 30	Tomato	0.0667	75000	0	22.5	525	450	0	450	330	0	75	60	1.5	525
2014	Crop_s	Farm 30	Melon	0.0667	2265	0	1.5	525	450	0	375	345	0	75	77.4	3	375
2014	Crop_s	Farm 31	Wheat(spring)	0.0667	6150	3886.8	450	600	375	0	375	225	0	0	69	1.5	525
2014	Crop_s	Farm 31	Maize	0.1333	12600	19857.6	37.5	750	600	0	375	300	0	75	72	3	570
2014	Crop_s	Farm 31	Cotton	0.1333	3300	4092	90	225	225	0	225	300	0	75	69	3.3	225
2014	Crop_s	Farm 31	Sunflower Seed	0.1333	3450	3111.9	7.5	600	375	0	525	300	0	60	77.4	2.25	375
2014	Crop_s	Farm 31	Alfalfa	0.0333	12600	6300	4.5	300	225	0	300	0	0	0	54	0	420
2014	Crop_s	Farm 31	Chili	0.0333	18000	0	22.5	600	450	0	300	300	0	75	85.2	2.25	525
2014	Crop_s	Farm 31	Tomato	0.0667	75000	0	30	600	375	0	450	345	0	75	54	2.25	525
2014	Crop_s	Farm 31	Melon	0.0667	2235	0	1.5	600	375	0	375	345	0	75	87	2.25	330
2014	Crop_s	Farm 32	Wheat(spring)	0.0667	6150	3886.8	450	600	375	0	375	375	0	0	114	0.75	525
2014	Crop_s	Farm 32	Maize	0.1333	12750	20094	37.5	750	600	0	525	300	0	75	81	2.25	525
2014	Crop_s	Farm 32	Cotton	0.2	3000	5580	52.5	225	225	0	240	300	0	75	81	3	300
2014	Crop_s	Farm 32	Sunflower Seed	0.2	3150	4261.95	7.5	600	375	0	600	300	0	75	87	2.25	375
2014	Crop_s	Farm 32	Alfalfa	0.0667	12750	12750	4.5	225	300	0	375	0	0	0	54	0	420
2014	Crop_s	Farm 32	Chili	0.0333	21000	0	30	525	450	0	375	300	0	75	82.8	2.25	525
2014	Crop_s	Farm 32	Tomato	0.0667	74250	0	22.5	675	375	0	525	375	0	75	54	1.5	480
2014	Crop_s	Farm 32	Melon	0.0667	2220	0	1.5	675	375	0	450	345	0	75	70.2	3	375
2014	Crop_s	Farm 33	Wheat(spring)	0.0667	6900	4360.8	375	450	375	0	375	300	0	0	81	1.5	480
2014	Crop_s	Farm 33	Maize	0.1333	12900	20330.4	37.5	450	525	0	450	300	0	75	90	3	525
2014	Crop_s	Farm 33	Cotton	0.2	3000	5580	52.5	300	225	0	300	300	0	75	84	3	300
2014	Crop_s	Farm 33	Sunflower Seed	0.2	3300	4464.9	9	600	375	0	525	300	0	75	70.2	3	375
2014	Crop_s	Farm 33	Alfalfa	0.0667	13950	13950	3	225	300	0	300	0	0	0	60	0	375
2014	Crop_s	Farm 33	Chili	0.0333	20250	0	22.5	525	300	0	375	375	0	75	85.2	3	495
2014	Crop_s	Farm 33	Tomato	0.0667	73500	0	30	600	450	0	525	300	0	75	60	1.5	525
2014	Crop_s	Farm 33	Melon	0.0667	2205	0	1.5	600	450	0	450	375	0	75	84	3	375
2014	Crop_s	Farm 34	Wheat(spring)	0.0667	6900	4360.8	390	600	450	0	375	300	0	0	99	1.5	390
2014	Crop_s	Farm 34	Maize	0.1333	13350	21039.6	37.5	750	450	0	525	300	0	75	81	2.25	570
2014	Crop_s	Farm 34	Cotton	0.2	3075	5719.5	52.5	225	225	0	300	225	0	75	84	2.1	225
2014	Crop_s	Farm 34	Sunflower Seed	0.2	3150	4261.95	7.5	600	375	0	300	300	0	75	84	3	330
2014	Crop_s	Farm 34	Alfalfa	0.0667	12750	12750	4.5	300	300	0	450	0	0	0	54	0	420
2014	Crop_s	Farm 34	Chili	0.0333	19500	0	22.5	525	375	0	375	300	0	75	78	3	480
2014	Crop_s	Farm 34	Tomato	0.0667	73500	0	22.5	600	450	0	450	285	0	75	54	2.25	525
2014	Crop_s	Farm 34	Melon	0.0667	2220	0	1.5	600	450	0	525	375	0	75	66	2.25	345
2014	Crop_s	Farm 35	Wheat(spring)	0.0667	6750	4266	390	450	300	0	525	300	0	0	63	1.5	480
2014	Crop_s	Farm 35	Maize	0.1333	13200	20803.2	37.5	600	450	0	600	375	0	75	81	3	525
2014	Crop_s	Farm 35	Cotton	0.2	3000	5580	90	300	300	0	300	225	0	75	99	3	225
2014	Crop_s	Farm 35	Sunflower Seed	0.2	3450	4667.85	7.5	600	375	0	300	300	0	75	66	2.25	330
2014	Crop_s	Farm 35	Alfalfa	0.0667	11850	11850	4.5	300	300	0	375	0	0	0	54	0	420
2014	Crop_s	Farm 35	Chili	0.0333	20250	0	28.2	600	375	0	300	375	0	75	93	2.25	570
2014	Crop_s	Farm 35	Tomato	0.0667	72000	0	30	750	525	0	450	300	0	75	54	1.5	480
2014	Crop_s	Farm 35	Melon	0.0667	2250	0	1.5	750	525	0	525	330	0	75	82.8	3	375
2014	Crop_s	Farm 36	Wheat(spring)	0.0667	6750	4266	390	450	450	0	525	225	0	0	63	1.5	375
2014	Crop_s	Farm 36	Maize	0.1333	12300	19384.8	37.5	600	450	0	345	300	0	75	79.5	3	525
2014	Crop_s	Farm 36	Cotton	0.2	3150	5859	90	225	225	0	225	300	0	90	114	2.25	225
2014	Crop_s	Farm 36	Sunflower Seed	0.2	3150	4261.95	7.5	750	450	0	375	375	0	75	82.8	3	375
2014	Crop_s	Farm 36	Alfalfa	0.0667	11550	11550	3	225	300	0	600	0	0	0	60	0	420
2014	Crop_s	Farm 36	Chili	0.0333	21000	0	22.5	675	375	0	300	375	0	75	85.2	3	525
2014	Crop_s	Farm 36	Tomato	0.0667	74250	0	22.5	675	450	0	525	330	0	75	70.2	1.5	570
2014	Crop_s	Farm 36	Melon	0.0667	2235	0	1.5	675	450	0	450	330	0	75	70.2	2.25	375
2014	Crop_s	Farm 37	Wheat(spring)	0.0667	6750	4266	375	450	300	0	525	240	0	0	63	0.75	375
2014	Crop_s	Farm 37	Maize	0.1333	13050	20566.8	37.5	600	450	0	345	300	0	75	81	3	525
2014	Crop_s	Farm 37	Cotton	0.2	3150	5859	90	225	225	0	300	225	0	75	99	3.3	225
2014	Crop_s	Farm 37	Sunflower Seed	0.2	3150	4261.95	7.5	600	300	0	375	375	0	75	70.2	2.25	375
2014	Crop_s	Farm 37	Alfalfa	0.0667	11700	11700	4.5	300	300	0	450	0	0	0	54	0	375
2014	Crop_s	Farm 37	Chili	0.0333	18750	0	22.5	600	300	0	300	225	0	75	78	2.25	525
2014	Crop_s	Farm 37	Tomato	0.0667	72000	0	22.5	675	525	0	600	345	0	75	70.5	1.5	525
2014	Crop_s	Farm 37	Melon	0.0667	2220	0	1.5	675	525	0	450	315	0	75	87	3	330
2014	Crop_s	Farm 38	Wheat(spring)	0.0667	6450	4076.4	375	450	405	0	525	300	0	0	63	1.5	450
2014	Crop_s	Farm 38	Maize	0.1333	12450	19621.2	37.5	750	600	0	375	300	0	75	82.5	2.25	525
2014	Crop_s	Farm 38	Cotton	0.2	3300	6138	52.5	300	225	0	225	225	0	75	81	3	300
2014	Crop_s	Farm 38	Sunflower Seed	0.2	3150	4261.95	7.5	600	300	0	450	300	0	75	87	3	375
2014	Crop_s	Farm 38	Alfalfa	0.0667	12900	12900	4.5	300	300	0	375	0	0	0	54	0	420
2014	Crop_s	Farm 38	Chili	0.0333	18000	0	28.2	450	300	0	375	225	0	75	88.2	3	525
2014	Crop_s	Farm 38	Tomato	0.0667	73500	0	30	525	450	0	600	375	0	75	67.5	2.25	525
2014	Crop_s	Farm 38	Melon	0.0667	2205	0	1.5	525	450	0	525	300	0	75	87	3	375
2014	Crop_s	Farm 39	Wheat(spring)	0.0667	6450	4076.4	390	525	300	0	450	300	0	0	63	1.5	525
2014	Crop_s	Farm 39	Maize	0.1333	12900	20330.4	37.5	600	375	0	300	300	0	75	81	3	570
2014	Crop_s	Farm 39	Cotton	0.2	3225	5998.5	52.5	225	225	0	225	300	0	75	99	3	300
2014	Crop_s	Farm 39	Sunflower Seed	0.2	3750	5073.75	7.5	750	600	0	525	300	0	75	93	2.25	375
2014	Crop_s	Farm 39	Alfalfa	0.0667	12750	12750	3	225	150	0	450	0	0	0	60	0	420
2014	Crop_s	Farm 39	Chili	0.0333	16500	0	22.5	450	300	0	300	375	0	75	88.2	2.25	525
2014	Crop_s	Farm 39	Tomato	0.0667	75000	0	22.5	525	450	0	450	300	0	75	60	2.25	525
2014	Crop_s	Farm 39	Melon	0.0667	2250	0	1.5	525	450	0	375	300	0	75	93	3	375
2014	Crop_s	Farm 4	Wheat(spring)	0.0667	6750	4266	375	600	375	0	450	300	0	0	63	1.5	375
2014	Crop_s	Farm 4	Maize	0.1333	12450	19621.2	37.5	600	450	0	450	300	0	75	73.2	2.25	600
2014	Crop_s	Farm 4	Cotton	0.2	3345	6221.7	52.5	225	225	0	150	225	0	75	81	3	300
2014	Crop_s	Farm 4	Sunflower Seed	0.2	3300	4464.9	7.5	675	300	0	450	375	0	75	78	2.25	330
2014	Crop_s	Farm 4	Alfalfa	0.0667	13050	13050	4.5	225	300	0	600	0	0	0	60	0	420
2014	Crop_s	Farm 4	Chili	0.0333	18000	0	22.5	525	300	0	300	375	0	75	93	3	375
2014	Crop_s	Farm 4	Tomato	0.0667	71250	0	22.5	600	450	0	375	330	0	75	54	1.5	525
2014	Crop_s	Farm 4	Melon	0.0667	2220	0	1.5	600	375	0	525	330	0	75	93	2.25	375
2014	Crop_s	Farm 40	Wheat(spring)	0.0667	6750	4266	450	525	375	0	375	300	0	0	114	1.5	495
2014	Crop_s	Farm 40	Maize	0.1333	12600	19857.6	37.5	600	375	0	600	300	0	75	82.5	3	600
2014	Crop_s	Farm 40	Cotton	0.2	3000	5580	52.5	225	225	0	300	225	0	75	114	2.1	225
2014	Crop_s	Farm 40	Sunflower Seed	0.2	3690	4992.6	7.5	750	450	0	525	300	0	90	82.2	3	330
2014	Crop_s	Farm 40	Alfalfa	0.0667	11100	11100	4.5	300	150	0	450	0	0	0	54	0	420
2014	Crop_s	Farm 40	Chili	0.0333	20250	0	30	600	375	0	450	300	0	75	88.2	2.25	480
2014	Crop_s	Farm 40	Tomato	0.0667	73500	0	30	600	375	0	450	330	0	75	54	1.5	480
2014	Crop_s	Farm 40	Melon	0.0667	2280	0	1.5	600	375	0	375	330	0	75	93	2.25	375
2014	Crop_s	Farm 41	Wheat(spring)	0.0667	6900	4360.8	375	375	375	0	375	300	0	0	81	1.5	450
2014	Crop_s	Farm 41	Maize	0.1333	13350	21039.6	37.5	600	300	0	300	375	0	75	81	3	525
2014	Crop_s	Farm 41	Cotton	0.2	3000	5580	52.5	225	225	0	300	225	0	75	114	2.1	225
2014	Crop_s	Farm 41	Sunflower Seed	0.2	3450	4667.85	7.5	600	375	0	300	300	0	75	70.2	3	330
2014	Crop_s	Farm 41	Alfalfa	0.0667	11250	11250	4.5	300	225	0	300	0	0	0	54	0	420
2014	Crop_s	Farm 41	Chili	0.0333	19500	0	22.5	525	300	0	375	300	0	75	102	3	525
2014	Crop_s	Farm 41	Tomato	0.0667	73500	0	22.5	600	450	0	525	375	0	75	67.5	1.5	480
2014	Crop_s	Farm 41	Melon	0.0667	2250	0	1.5	750	450	0	450	315	0	75	93	3	375
2014	Crop_s	Farm 42	Wheat(spring)	0.0667	5250	3318	345	300	300	0	300	225	0	0	60	0.675	375
2014	Crop_s	Farm 42	Maize	0.1333	10500	16548	37.5	450	300	0	300	225	0	75	60	2.25	525
2014	Crop_s	Farm 42	Cotton	0.2	2250	4185	45	150	150	0	150	225	0	75	60	2.25	180
2014	Crop_s	Farm 42	Sunflower Seed	0.2	3000	4059	6	450	300	0	300	225	0	75	60	2.25	300
2014	Crop_s	Farm 42	Alfalfa	0.0667	11850	11850	3	225	300	0	300	0	0	0	60	0	420
2014	Crop_s	Farm 42	Chili	0.0333	15000	0	22.5	450	300	0	300	225	0	75	75	2.25	525
2014	Crop_s	Farm 42	Tomato	0.0667	72000	0	22.5	525	375	0	375	300	0	75	30	1.5	525
2014	Crop_s	Farm 42	Melon	0.0667	1800	0	0	525	375	0	375	300	0	75	60	2.25	270
2014	Crop_s	Farm 43	Wheat(spring)	0.0667	9000	5688	525	600	600	0	600	375	0	0	150	1.5	675
2014	Crop_s	Farm 43	Maize	0.1333	15000	23640	45	750	600	0	600	375	0	75	150	3.75	750
2014	Crop_s	Farm 43	Cotton	0.1333	4500	5580	90	300	300	0	300	375	15000	90	150	3	330
2014	Crop_s	Farm 43	Sunflower Seed	0.1333	3750	3382.5	9	750	600	0	600	375	15000	75	150	3.75	600
2014	Crop_s	Farm 43	Alfalfa	0.0333	12900	6450	4.5	300	300	0	450	0	0	0	54	0	375
2014	Crop_s	Farm 43	Chili	0.0333	21000	0	30	750	600	0	600	375	0	75	120	3.75	750
2014	Crop_s	Farm 43	Tomato	0.0667	75000	0	30	750	600	0	600	375	0	75	75	2.25	750
2014	Crop_s	Farm 43	Melon	0.0667	2400	0	1.5	750	600	0	600	375	0	75	150	3.75	375
2014	Crop_s	Farm 44	Wheat(spring)	0.0667	6450	4076.4	450	600	375	0	300	300	0	0	60	1.5	420
2014	Crop_s	Farm 44	Maize	0.1333	12750	20094	37.5	600	375	0	450	225	0	75	62.4	3	675
2014	Crop_s	Farm 44	Cotton	0.1333	3300	4092	45	225	225	0	300	375	0	75	99	3	225
2014	Crop_s	Farm 44	Sunflower Seed	0.1333	3750	3382.5	6	600	375	0	600	375	0	75	67.5	3	375
2014	Crop_s	Farm 44	Alfalfa	0.0333	12600	6300	3	300	300	0	375	0	0	0	54	0	375
2014	Crop_s	Farm 44	Chili	0.0333	16500	0	22.5	600	300	0	375	300	0	75	87	3	420
2014	Crop_s	Farm 44	Tomato	0.0667	75000	0	22.5	600	450	0	450	300	0	75	54	1.5	570
2014	Crop_s	Farm 44	Melon	0.0667	2280	0	1.5	600	450	0	450	300	0	75	78	3	375
2014	Crop_s	Farm 45	Wheat(spring)	0.0667	6750	4266	375	600	375	0	450	300	0	0	63	1.5	375
2014	Crop_s	Farm 45	Maize	0.1333	12450	19621.2	37.5	600	450	0	450	300	0	75	73.2	2.25	600
2014	Crop_s	Farm 45	Cotton	0.2	3345	6221.7	52.5	225	225	0	150	225	0	75	81	3	300
2014	Crop_s	Farm 45	Sunflower Seed	0.2	3300	4464.9	7.5	675	300	0	450	375	0	75	78	2.25	330
2014	Crop_s	Farm 45	Alfalfa	0.0667	13050	13050	4.5	225	300	0	600	0	0	0	60	0	420
2014	Crop_s	Farm 45	Chili	0.0333	18000	0	22.5	525	300	0	300	375	0	75	93	3	375
2014	Crop_s	Farm 45	Tomato	0.0667	71250	0	22.5	600	450	0	375	330	0	75	54	1.5	525
2014	Crop_s	Farm 45	Melon	0.0667	2220	0	1.5	600	375	0	525	330	0	75	93	2.25	375
2014	Crop_s	Farm 46	Wheat(spring)	0.0667	7200	4550.4	450	600	375	0	525	225	0	0	63	1.5	450
2014	Crop_s	Farm 46	Maize	0.1333	12900	20330.4	37.5	600	345	0	450	375	0	75	84	3	525
2014	Crop_s	Farm 46	Cotton	0.2	3150	5859	52.5	225	225	0	150	300	0	75	114	3	300
2014	Crop_s	Farm 46	Sunflower Seed	0.2	3450	4667.85	7.5	750	300	0	450	300	0	75	93	3	330
2014	Crop_s	Farm 46	Alfalfa	0.0667	11850	11850	3	300	300	0	450	0	0	0	54	0	420
2014	Crop_s	Farm 46	Chili	0.0333	19500	0	28.2	375	375	0	450	225	0	75	82.2	2.25	420
2014	Crop_s	Farm 46	Tomato	0.0667	72000	0	30	525	450	0	375	300	0	75	60	1.5	525
2014	Crop_s	Farm 46	Melon	0.0667	2205	0	1.5	525	450	0	375	315	0	75	102	3	330
2014	Crop_s	Farm 47	Wheat(spring)	0.0667	6150	3886.8	390	450	600	0	375	300	0	0	63	0.75	480
2014	Crop_s	Farm 47	Maize	0.1333	13500	21276	37.5	600	300	0	375	225	0	75	99	3	525
2014	Crop_s	Farm 47	Cotton	0.2	3300	6138	52.5	300	300	0	225	300	0	75	99	2.1	225
2014	Crop_s	Farm 47	Sunflower Seed	0.2	3600	4870.8	7.5	600	300	0	300	300	0	75	102	2.25	375
2014	Crop_s	Farm 47	Alfalfa	0.0667	12600	12600	4.5	300	300	0	375	0	0	0	54	0	420
2014	Crop_s	Farm 47	Chili	0.0333	20250	0	22.5	600	300	0	375	225	0	75	85.2	3	420
2014	Crop_s	Farm 47	Tomato	0.0667	75000	0	22.5	525	525	0	450	300	0	75	54	2.25	525
2014	Crop_s	Farm 47	Melon	0.0667	2220	0	1.5	525	525	0	375	345	0	75	92.4	2.25	375
2014	Crop_s	Farm 48	Wheat(spring)	0.0667	7350	4645.2	525	450	450	0	375	225	0	0	63	1.5	390
2014	Crop_s	Farm 48	Maize	0.1333	12900	20330.4	37.5	600	450	0	375	300	0	75	62.4	3	570
2014	Crop_s	Farm 48	Cotton	0.2	3000	5580	60	225	225	0	300	300	0	75	84	3	225
2014	Crop_s	Farm 48	Sunflower Seed	0.2	3450	4667.85	9	600	375	0	450	300	0	75	92.4	3	375
2014	Crop_s	Farm 48	Alfalfa	0.0667	14100	14100	4.5	225	300	0	450	0	0	0	60	0	420
2014	Crop_s	Farm 48	Chili	0.0333	21000	0	28.2	675	450	0	600	375	0	75	78	2.25	420
2014	Crop_s	Farm 48	Tomato	0.0667	72750	0	30	600	450	0	525	315	0	75	54	1.5	525
2014	Crop_s	Farm 48	Melon	0.0667	2235	0	1.5	600	450	0	450	345	0	75	84	3	375
2014	Crop_s	Farm 49	Wheat(spring)	0.0667	7500	4740	450	600	300	0	375	225	0	0	84	0.75	480
2014	Crop_s	Farm 49	Maize	0.1333	12600	19857.6	37.5	600	300	0	375	375	0	75	99	2.25	525
2014	Crop_s	Farm 49	Cotton	0.2	3075	5719.5	90	300	225	0	225	225	0	90	69	2.25	225
2014	Crop_s	Farm 49	Sunflower Seed	0.2	3150	4261.95	9	600	300	0	375	375	0	75	84	3	375
2014	Crop_s	Farm 49	Alfalfa	0.0667	13350	13350	3	300	375	0	450	0	0	0	54	0	420
2014	Crop_s	Farm 49	Chili	0.0333	20250	0	28.2	525	375	0	450	300	0	75	82.8	2.25	375
2014	Crop_s	Farm 49	Tomato	0.0667	73500	0	22.5	675	525	0	600	285	0	75	60	2.25	480
2014	Crop_s	Farm 49	Melon	0.0667	2250	0	1.5	675	525	0	450	345	0	75	77.4	3	375
2014	Crop_s	Farm 5	Wheat(spring)	0.0667	7200	4550.4	450	600	375	0	525	225	0	0	63	1.5	450
2014	Crop_s	Farm 5	Maize	0.1333	12900	20330.4	37.5	600	345	0	450	375	0	75	84	3	525
2014	Crop_s	Farm 5	Cotton	0.2	3150	5859	52.5	225	225	0	150	300	0	75	114	3	300
2014	Crop_s	Farm 5	Sunflower Seed	0.2	3450	4667.85	7.5	750	300	0	450	300	0	75	93	3	330
2014	Crop_s	Farm 5	Alfalfa	0.0667	11850	11850	3	300	300	0	450	0	0	0	54	0	420
2014	Crop_s	Farm 5	Chili	0.0333	19500	0	28.2	375	375	0	450	225	0	75	82.2	2.25	420
2014	Crop_s	Farm 5	Tomato	0.0667	72000	0	30	525	450	0	375	300	0	75	60	1.5	525
2014	Crop_s	Farm 5	Melon	0.0667	2205	0	1.5	525	450	0	375	315	0	75	102	3	330
2014	Crop_s	Farm 50	Wheat(spring)	0.0667	6900	4360.8	450	600	375	0	300	300	0	0	102	1.5	375
2014	Crop_s	Farm 50	Maize	0.1333	12600	19857.6	37.5	600	300	0	375	300	0	75	100.5	3	525
2014	Crop_s	Farm 50	Cotton	0.2	3075	5719.5	90	225	150	0	300	225	0	75	84	3.3	225
2014	Crop_s	Farm 50	Sunflower Seed	0.2	3750	5073.75	9	600	375	0	525	375	0	75	77.4	2.25	375
2014	Crop_s	Farm 50	Alfalfa	0.0667	11700	11700	4.5	300	225	0	300	0	0	0	54	0	375
2014	Crop_s	Farm 50	Chili	0.0333	18000	0	22.5	450	600	0	375	300	0	75	92.4	3	420
2014	Crop_s	Farm 50	Tomato	0.0667	74250	0	22.5	675	450	0	375	300	0	75	54	1.5	525
2014	Crop_s	Farm 50	Melon	0.0667	2235	0	1.5	525	450	0	525	375	0	75	78	3	330
2014	Crop_s	Farm 51	Wheat(spring)	0.0667	6300	3981.6	525	600	300	0	375	225	0	0	63	1.5	375
2014	Crop_s	Farm 51	Maize	0.1333	13200	20803.2	37.5	675	375	0	375	375	0	75	84	3	570
2014	Crop_s	Farm 51	Cotton	0.2	3300	6138	52.5	300	225	0	300	300	0	75	81	3	300
2014	Crop_s	Farm 51	Sunflower Seed	0.2	3300	4464.9	9	450	450	0	525	300	0	75	78	3	330
2014	Crop_s	Farm 51	Alfalfa	0.0667	12600	12600	4.5	225	225	0	375	0	0	0	60	0	420
2014	Crop_s	Farm 51	Chili	0.0333	18000	0	30	600	450	0	450	375	0	75	93	3.75	420
2014	Crop_s	Farm 51	Tomato	0.0667	72000	0	30	600	600	0	450	330	0	75	54	1.5	525
2014	Crop_s	Farm 51	Melon	0.0667	2310	0	1.5	600	375	0	525	375	0	75	78	2.25	375
2014	Crop_s	Farm 52	Wheat(spring)	0.0667	6300	3981.6	450	600	300	0	450	300	0	0	63	0.75	450
2014	Crop_s	Farm 52	Maize	0.1333	13200	20803.2	37.5	600	375	0	450	375	0	75	82.5	3	525
2014	Crop_s	Farm 52	Cotton	0.2	3150	5859	52.5	225	300	0	225	225	0	75	99	3	300
2014	Crop_s	Farm 52	Sunflower Seed	0.2	3300	4464.9	8.25	600	600	0	450	375	0	75	78	3	330
2014	Crop_s	Farm 52	Alfalfa	0.0667	11400	11400	4.5	300	300	0	525	0	0	0	54	0	420
2014	Crop_s	Farm 52	Chili	0.0333	20250	0	22.5	675	375	0	450	300	0	75	78	2.25	420
2014	Crop_s	Farm 52	Tomato	0.0667	72750	0	22.5	750	600	0	450	345	0	75	54	1.5	570
2014	Crop_s	Farm 52	Melon	0.0667	2310	0	1.5	750	600	0	450	330	0	75	84	2.25	375
2014	Crop_s	Farm 53	Wheat(spring)	0.0667	6150	3886.8	450	600	375	0	375	225	0	0	99	1.5	525
2014	Crop_s	Farm 53	Maize	0.1333	13350	21039.6	37.5	600	375	0	525	300	0	75	81	2.25	525
2014	Crop_s	Farm 53	Cotton	0.2	3150	5859	52.5	225	300	0	225	225	0	75	90	3	225
2014	Crop_s	Farm 53	Sunflower Seed	0.2	3150	4261.95	8.25	600	300	0	300	225	0	75	84	3	375
2014	Crop_s	Farm 53	Alfalfa	0.0667	12450	12450	3	300	300	0	525	0	0	0	54	0	420
2014	Crop_s	Farm 53	Chili	0.0333	19500	0	28.2	600	450	0	300	375	0	75	102.6	3	420
2014	Crop_s	Farm 53	Tomato	0.0667	72000	0	30	600	450	0	525	375	0	75	60	2.25	525
2014	Crop_s	Farm 53	Melon	0.0667	2340	0	1.5	600	450	0	450	330	0	75	99	3	345
2014	Crop_s	Farm 54	Wheat(spring)	0.0667	6900	4360.8	390	600	375	0	375	225	0	0	63	0.75	495
2014	Crop_s	Farm 54	Maize	0.1333	12750	20094	37.5	600	375	0	300	300	0	75	70.2	2.25	525
2014	Crop_s	Farm 54	Cotton	0.2	3225	5998.5	90	225	225	0	300	300	0	75	115.5	3	225
2014	Crop_s	Farm 54	Sunflower Seed	0.2	3150	4261.95	8.25	600	300	0	375	300	0	75	99	2.25	375
2014	Crop_s	Farm 54	Alfalfa	0.0667	12600	12600	4.5	225	300	0	525	0	0	0	60	0	375
2014	Crop_s	Farm 54	Chili	0.0333	18000	0	22.5	525	450	0	375	375	0	75	85.2	3.75	420
2014	Crop_s	Farm 54	Tomato	0.0667	74250	0	22.5	525	600	0	375	300	0	75	54	1.5	525
2014	Crop_s	Farm 54	Melon	0.0667	2205	0	1.5	525	600	0	525	315	0	75	70.2	3	375
2014	Crop_s	Farm 55	Wheat(spring)	0.0667	6750	4266	525	450	450	0	450	300	0	0	63	1.5	450
2014	Crop_s	Farm 55	Maize	0.1333	12750	20094	37.5	600	525	0	450	375	0	75	70.2	3	525
2014	Crop_s	Farm 55	Cotton	0.2	3375	6277.5	90	225	300	0	225	225	0	90	115.5	2.25	225
2014	Crop_s	Farm 55	Sunflower Seed	0.2	3750	5073.75	7.5	600	375	0	300	300	0	75	70.2	2.25	375
2014	Crop_s	Farm 55	Alfalfa	0.0667	11700	11700	4.5	300	300	0	525	0	0	0	54	0	420
2014	Crop_s	Farm 55	Chili	0.0333	18000	0	28.2	600	300	0	375	300	0	75	82.8	2.25	375
2014	Crop_s	Farm 55	Tomato	0.0667	75000	0	30	600	450	0	450	300	0	75	54	1.5	525
2014	Crop_s	Farm 55	Melon	0.0667	2235	0	1.5	600	450	0	525	300	0	75	87	3	375
2014	Crop_s	Farm 56	Wheat(spring)	0.0667	6750	4266	360	600	375	0	375	300	0	0	60	0.75	420
2014	Crop_s	Farm 56	Maize	0.1333	12300	19384.8	37.5	600	375	0	375	375	0	75	62.4	2.25	570
2014	Crop_s	Farm 56	Cotton	0.2	3300	6138	90	225	300	0	300	300	0	75	115.5	3.3	225
2014	Crop_s	Farm 56	Sunflower Seed	0.2	3750	5073.75	7.5	600	375	0	375	300	0	75	87	3	375
2014	Crop_s	Farm 56	Alfalfa	0.0667	11550	11550	3	300	375	0	375	0	0	0	54	0	420
2014	Crop_s	Farm 56	Chili	0.0333	19500	0	22.5	450	375	0	375	375	0	75	85.2	3	420
2014	Crop_s	Farm 56	Tomato	0.0667	75000	0	22.5	600	450	0	450	330	0	75	60	2.25	525
2014	Crop_s	Farm 56	Melon	0.0667	2220	0	1.5	600	450	0	525	300	0	75	102	2.25	330
2014	Crop_s	Farm 57	Wheat(spring)	0.0667	6450	4076.4	450	600	300	0	300	375	0	0	114	0.75	525
2014	Crop_s	Farm 57	Maize	0.1333	12150	19148.4	37.5	600	375	0	375	375	0	75	73.2	3	600
2014	Crop_s	Farm 57	Cotton	0.1333	3000	3720	52.5	300	225	0	225	375	0	75	81	3	300
2014	Crop_s	Farm 57	Sunflower Seed	0.1333	3450	3111.9	7.5	600	375	0	525	300	0	75	102	3	330
2014	Crop_s	Farm 57	Alfalfa	0.0333	11250	5625	4.5	300	225	0	375	0	0	0	60	0	420
2014	Crop_s	Farm 57	Chili	0.0333	18750	0	30	450	375	0	300	225	0	75	78	2.25	420
2014	Crop_s	Farm 57	Tomato	0.0667	73500	0	30	675	450	0	375	300	0	75	54	1.5	480
2014	Crop_s	Farm 57	Melon	0.0667	2250	0	1.5	675	450	0	525	330	0	75	92.4	2.25	375
2014	Crop_s	Farm 58	Wheat(spring)	0.0667	6450	4076.4	450	600	300	0	375	300	0	0	99	1.5	525
2014	Crop_s	Farm 58	Maize	0.1333	12150	19148.4	37.5	600	525	0	525	300	0	75	73.2	3	525
2014	Crop_s	Farm 58	Cotton	0.1333	3150	3906	52.5	300	225	0	300	375	0	75	81	3	300
2014	Crop_s	Farm 58	Sunflower Seed	0.1333	3450	3111.9	7.5	600	375	0	525	300	0	75	92.4	2.25	330
2014	Crop_s	Farm 58	Alfalfa	0.0333	12450	6225	3	225	225	0	375	0	0	0	54	0	420
2014	Crop_s	Farm 58	Chili	0.0333	19500	0	22.5	600	375	0	300	225	0	75	93	3	480
2014	Crop_s	Farm 58	Tomato	0.0667	73500	0	22.5	675	525	0	375	300	0	75	54	1.5	525
2014	Crop_s	Farm 58	Melon	0.0667	2190	0	1.5	675	525	0	450	315	0	75	84	3	375
2014	Crop_s	Farm 59	Wheat(spring)	0.0667	6900	4360.8	450	600	300	0	300	225	0	0	129	1.5	525
2014	Crop_s	Farm 59	Maize	0.1333	12000	18912	30	600	375	0	375	375	0	75	99	2.25	525
2014	Crop_s	Farm 59	Cotton	0.1333	3225	3999	52.5	225	300	0	270	225	0	75	81	3	225
2014	Crop_s	Farm 59	Sunflower Seed	0.1333	3600	3247.2	7.5	600	450	0	450	300	0	75	84	3	375
2014	Crop_s	Farm 59	Alfalfa	0.0333	12300	6150	4.5	300	300	0	450	0	0	0	54	0	420
2014	Crop_s	Farm 59	Chili	0.0333	16500	0	28.2	600	300	0	300	375	0	75	85.2	3.75	525
2014	Crop_s	Farm 59	Tomato	0.0667	72000	0	30	525	450	0	450	315	0	75	60	1.5	525
2014	Crop_s	Farm 59	Melon	0.0667	2205	0	1.5	525	450	0	450	345	0	75	85.2	2.25	375
2014	Crop_s	Farm 6	Wheat(spring)	0.0667	6150	3886.8	390	450	600	0	375	300	0	0	63	0.75	480
2014	Crop_s	Farm 6	Maize	0.1333	13500	21276	37.5	600	300	0	375	225	0	75	99	3	525
2014	Crop_s	Farm 6	Cotton	0.2	3300	6138	52.5	300	300	0	225	300	0	75	99	2.1	225
2014	Crop_s	Farm 6	Sunflower Seed	0.2	3600	4870.8	7.5	600	300	0	300	300	0	75	102	2.25	375
2014	Crop_s	Farm 6	Alfalfa	0.0667	12600	12600	4.5	300	300	0	375	0	0	0	54	0	420
2014	Crop_s	Farm 6	Chili	0.0333	20250	0	22.5	600	300	0	375	225	0	75	85.2	3	420
2014	Crop_s	Farm 6	Tomato	0.0667	75000	0	22.5	525	525	0	450	300	0	75	54	2.25	525
2014	Crop_s	Farm 6	Melon	0.0667	2220	0	1.5	525	525	0	375	345	0	75	92.4	2.25	375
2014	Crop_s	Farm 60	Wheat(spring)	0.0667	7350	4645.2	450	600	450	0	375	225	0	0	99	0.75	480
2014	Crop_s	Farm 60	Maize	0.1333	12450	19621.2	30	675	525	0	375	375	0	75	84	3	570
2014	Crop_s	Farm 60	Cotton	0.2	3075	5719.5	90	150	225	0	300	225	0	75	99	3.3	225
2014	Crop_s	Farm 60	Sunflower Seed	0.1333	3600	3247.2	7.5	600	450	0	375	300	0	75	85.2	2.25	375
2014	Crop_s	Farm 60	Alfalfa	0.0333	12150	6075	4.5	300	300	0	375	0	0	0	60	0	375
2014	Crop_s	Farm 60	Chili	0.0333	21000	0	22.5	600	300	0	375	300	0	75	78	2.25	525
2014	Crop_s	Farm 60	Tomato	0.0667	75000	0	22.5	600	525	0	450	285	0	75	54	1.5	570
2014	Crop_s	Farm 60	Melon	0.0667	2265	0	1.5	600	525	0	525	345	0	75	84	3	330
2014	Crop_s	Farm 61	Wheat(spring)	0.0667	7050	4455.6	450	600	375	0	375	225	0	0	63	1.5	525
2014	Crop_s	Farm 61	Maize	0.1333	12900	20330.4	30	600	375	0	375	300	0	75	87	3	525
2014	Crop_s	Farm 61	Cotton	0.2	3000	5580	90	225	225	0	225	300	0	75	81	3	300
2014	Crop_s	Farm 61	Sunflower Seed	0.2	3150	4261.95	7.5	600	450	0	375	300	0	75	84	2.25	375
2014	Crop_s	Farm 61	Alfalfa	0.0667	13650	13650	3	225	300	0	600	0	0	0	54	0	420
2014	Crop_s	Farm 61	Chili	0.0333	19500	0	22.5	675	300	0	300	300	0	75	88.2	2.25	495
2014	Crop_s	Farm 61	Tomato	0.0667	72000	0	22.5	600	450	0	525	300	0	75	54	1.5	525
2014	Crop_s	Farm 61	Melon	0.0667	2295	0	1.5	600	450	0	525	345	0	75	84	3	375
2014	Crop_s	Farm 62	Wheat(spring)	0.0667	6300	3981.6	450	600	375	0	225	225	0	0	63	1.5	525
2014	Crop_s	Farm 62	Maize	0.1333	13500	21276	30	600	330	0	450	300	0	75	84	2.25	525
2014	Crop_s	Farm 62	Cotton	0.2	3075	5719.5	90	300	300	0	240	225	0	75	99	3	300
2014	Crop_s	Farm 62	Sunflower Seed	0.2	3450	4667.85	7.5	600	300	0	375	300	0	75	84	3	375
2014	Crop_s	Farm 62	Alfalfa	0.0667	12450	12450	4.5	300	300	0	450	0	0	0	54	0	420
2014	Crop_s	Farm 62	Chili	0.0333	18000	0	30	675	375	0	450	375	0	75	87	3	480
2014	Crop_s	Farm 62	Tomato	0.0667	75000	0	30	525	375	0	525	330	0	75	70.2	2.25	525
2014	Crop_s	Farm 62	Melon	0.0667	2220	0	1.5	525	375	0	375	375	0	75	82.8	2.25	375
2014	Crop_s	Farm 63	Wheat(spring)	0.0667	6450	4076.4	450	600	375	0	225	300	0	0	63	0.75	525
2014	Crop_s	Farm 63	Maize	0.1333	12750	20094	40.5	600	450	0	450	300	0	75	81	3	570
2014	Crop_s	Farm 63	Cotton	0.2	3150	5859	90	300	300	0	300	225	0	75	99	3	225
2014	Crop_s	Farm 63	Sunflower Seed	0.2	3150	4261.95	9	600	450	0	600	375	0	75	82.8	3	330
2014	Crop_s	Farm 63	Alfalfa	0.0667	11250	11250	4.5	300	300	0	375	0	0	0	60	0	420
2014	Crop_s	Farm 63	Chili	0.0333	18750	0	22.5	600	300	0	375	300	0	75	93	3	570
2014	Crop_s	Farm 63	Tomato	0.0667	75000	0	22.5	600	375	0	450	345	0	75	70.5	2.25	525
2014	Crop_s	Farm 63	Melon	0.0667	2235	0	1.5	600	375	0	375	375	0	75	82.8	3	345
2014	Crop_s	Farm 64	Wheat(spring)	0.0667	6750	4266	450	600	375	0	300	225	0	0	63	0.75	525
2014	Crop_s	Farm 64	Maize	0.1333	12450	19621.2	40.5	750	450	0	375	300	0	75	84	3	525
2014	Crop_s	Farm 64	Cotton	0.2	3300	6138	90	300	300	0	300	300	0	75	99	3	225
2014	Crop_s	Farm 64	Sunflower Seed	0.2	3450	4667.85	9	750	375	0	525	300	0	75	82.8	2.25	330
2014	Crop_s	Farm 64	Alfalfa	0.0667	12900	12900	3	300	300	0	450	0	0	0	54	0	375
2014	Crop_s	Farm 64	Chili	0.0333	20250	0	22.5	750	450	0	300	375	0	75	82.2	2.25	525
2014	Crop_s	Farm 64	Tomato	0.0667	73500	0	30	750	450	0	525	375	0	75	67.5	1.5	525
2014	Crop_s	Farm 64	Melon	0.0667	2250	0	1.5	750	450	0	450	330	0	75	77.4	3	375
2014	Crop_s	Farm 65	Wheat(spring)	0.0667	6750	4266	450	300	375	0	600	225	0	0	63	1.5	525
2014	Crop_s	Farm 65	Maize	0.1333	13500	21276	37.5	675	450	0	600	225	0	75	81	2.25	525
2014	Crop_s	Farm 65	Cotton	0.2	3150	5859	90	225	225	0	225	300	0	90	114	2.25	225
2014	Crop_s	Farm 65	Sunflower Seed	0.2	3150	4261.95	9	600	375	0	375	375	0	75	77.4	3	375
2014	Crop_s	Farm 65	Alfalfa	0.0667	13200	13200	4.5	300	300	0	450	0	0	0	54	0	375
2014	Crop_s	Farm 65	Chili	0.0333	18450	0	30	600	375	0	450	375	0	75	85.2	3	525
2014	Crop_s	Farm 65	Tomato	0.0667	75000	0	22.5	525	450	0	525	300	0	75	60	1.5	480
2014	Crop_s	Farm 65	Melon	0.0667	2250	0	1.5	525	450	0	450	330	0	75	84	3	375
2014	Crop_s	Farm 66	Wheat(spring)	0.0667	7350	4645.2	450	300	450	0	525	225	0	0	63	0.75	525
2014	Crop_s	Farm 66	Maize	0.1333	12150	19148.4	37.5	600	375	0	300	375	0	75	81	3	525
2014	Crop_s	Farm 66	Cotton	0.2	3375	6277.5	90	225	300	0	300	300	0	75	84	3.3	225
2014	Crop_s	Farm 66	Sunflower Seed	0.2	3450	4667.85	9	600	375	0	600	375	0	75	84	2.25	375
2014	Crop_s	Farm 66	Alfalfa	0.0667	12600	12600	4.5	300	300	0	300	0	0	0	54	0	420
2014	Crop_s	Farm 66	Chili	0.0333	18750	0	22.5	600	300	0	375	375	0	75	78	3.75	420
2014	Crop_s	Farm 66	Tomato	0.0667	72750	0	22.5	600	600	0	450	300	0	75	54	2.25	525
2014	Crop_s	Farm 66	Melon	0.0667	2265	0	1.5	600	600	0	525	315	0	75	84	2.25	330
2014	Crop_s	Farm 67	Wheat(spring)	0.0667	6900	4360.8	450	300	300	0	600	225	0	0	63	1.5	525
2014	Crop_s	Farm 67	Maize	0.1333	12000	18912	37.5	300	375	0	450	375	0	75	79.5	2.25	525
2014	Crop_s	Farm 67	Cotton	0.2	3375	6277.5	52.5	300	300	0	300	225	0	75	81	3	300
2014	Crop_s	Farm 67	Sunflower Seed	0.2	3300	4464.9	9	600	300	0	375	375	0	75	84	3	375
2014	Crop_s	Farm 67	Alfalfa	0.0667	11850	11850	3	225	300	0	375	0	0	0	60	0	420
2014	Crop_s	Farm 67	Chili	0.0333	18750	0	22.5	675	450	0	600	300	0	75	82.8	3	420
2014	Crop_s	Farm 67	Tomato	0.0667	72000	0	30	675	600	0	450	300	0	75	67.5	2.25	525
2014	Crop_s	Farm 67	Melon	0.0667	2235	0	1.5	675	600	0	525	300	0	75	87	3	375
2014	Crop_s	Farm 68	Wheat(spring)	0.0667	7500	4740	450	300	450	0	600	225	0	0	63	1.5	525
2014	Crop_s	Farm 68	Maize	0.1333	12750	20094	37.5	600	375	0	300	300	0	75	81	3	570
2014	Crop_s	Farm 68	Cotton	0.2	3300	6138	52.5	300	225	0	240	225	0	75	84	3	300
2014	Crop_s	Farm 68	Sunflower Seed	0.2	3150	4261.95	7.5	615	300	0	450	375	0	75	87	3	375
2014	Crop_s	Farm 68	Alfalfa	0.0667	11700	11700	4.5	300	375	0	375	0	0	0	54	0	420
2014	Crop_s	Farm 68	Chili	0.0333	20250	0	28.2	525	375	0	450	375	0	75	92.4	2.25	375
2014	Crop_s	Farm 68	Tomato	0.0667	73500	0	22.5	675	525	0	525	315	0	75	72	1.5	570
2014	Crop_s	Farm 68	Melon	0.0667	2235	0	1.5	675	525	0	450	300	0	75	93	2.25	375
2014	Crop_s	Farm 69	Wheat(spring)	0.0667	6000	3792	450	600	300	0	525	225	0	0	63	0.75	525
2014	Crop_s	Farm 69	Maize	0.1333	12600	19857.6	37.5	750	600	0	450	375	0	75	81	3	600
2014	Crop_s	Farm 69	Cotton	0.2	3300	6138	52.5	150	300	0	300	300	0	75	69	2.1	225
2014	Crop_s	Farm 69	Sunflower Seed	0.2	3450	4667.85	7.5	450	600	0	600	375	0	90	93	2.25	330
2014	Crop_s	Farm 69	Alfalfa	0.0667	13050	13050	3	300	225	0	375	0	0	0	54	0	375
2014	Crop_s	Farm 69	Chili	0.0333	21000	0	22.5	525	600	0	375	225	0	75	93	3	420
2014	Crop_s	Farm 69	Tomato	0.0667	72000	0	22.5	525	450	0	600	285	0	75	54	2.25	525
2014	Crop_s	Farm 69	Melon	0.0667	2265	0	1.5	525	450	0	450	330	0	75	93	3	375
2014	Crop_s	Farm 7	Wheat(spring)	0.0667	7350	4645.2	525	450	450	0	375	225	0	0	63	1.5	390
2014	Crop_s	Farm 7	Maize	0.1333	12900	20330.4	37.5	600	450	0	375	300	0	75	62.4	3	570
2014	Crop_s	Farm 7	Cotton	0.2	3000	5580	60	225	225	0	300	300	0	75	84	3	225
2014	Crop_s	Farm 7	Sunflower Seed	0.2	3450	4667.85	9	600	375	0	450	300	0	75	92.4	3	375
2014	Crop_s	Farm 7	Alfalfa	0.0667	14100	14100	4.5	225	300	0	450	0	0	0	60	0	420
2014	Crop_s	Farm 7	Chili	0.0333	21000	0	28.2	675	450	0	600	375	0	75	78	2.25	420
2014	Crop_s	Farm 7	Tomato	0.0667	72750	0	30	600	450	0	525	315	0	75	54	1.5	525
2014	Crop_s	Farm 7	Melon	0.0667	2235	0	1.5	600	450	0	450	345	0	75	84	3	375
2014	Crop_s	Farm 70	Wheat(spring)	0.0667	5850	3697.2	450	600	375	0	375	300	0	0	99	1.5	525
2014	Crop_s	Farm 70	Maize	0.1333	12600	19857.6	37.5	450	525	0	600	225	0	75	81	2.25	525
2014	Crop_s	Farm 70	Cotton	0.1333	3225	3999	90	225	225	0	300	375	0	75	69	3	225
2014	Crop_s	Farm 70	Sunflower Seed	0.1333	3300	2976.6	7.5	600	600	0	525	375	0	75	93	3	330
2014	Crop_s	Farm 70	Alfalfa	0.0333	12900	6450	4.5	225	225	0	300	0	0	0	60	0	420
2014	Crop_s	Farm 70	Chili	0.0333	19500	0	22.5	450	450	0	450	225	0	75	78	3.75	420
2014	Crop_s	Farm 70	Tomato	0.0667	73500	0	30	600	525	0	600	300	0	75	54	1.5	525
2014	Crop_s	Farm 70	Melon	0.0667	2265	0	1.5	600	525	0	525	315	0	75	93	3	375
2014	Crop_s	Farm 71	Wheat(spring)	0.0667	6900	4360.8	450	600	375	0	375	225	0	0	84	1.5	525
2014	Crop_s	Farm 71	Maize	0.1333	12300	19384.8	37.5	750	450	0	600	375	0	75	82.5	3	525
2014	Crop_s	Farm 71	Cotton	0.1333	3150	3906	90	300	300	0	270	225	0	90	69	2.25	225
2014	Crop_s	Farm 71	Sunflower Seed	0.1333	3150	2841.3	7.5	750	600	0	450	300	0	90	93	3	375
2014	Crop_s	Farm 71	Alfalfa	0.0333	12750	6375	3	300	225	0	300	0	0	0	54	0	420
2014	Crop_s	Farm 71	Chili	0.0333	19500	0	28.2	600	375	0	450	375	0	75	102.6	3	480
2014	Crop_s	Farm 71	Tomato	0.0667	75000	0	22.5	525	450	0	450	330	0	75	60	1.5	525
2014	Crop_s	Farm 71	Melon	0.0667	2265	0	1.5	525	450	0	375	345	0	75	77.4	3	375
2014	Crop_s	Farm 72	Wheat(spring)	0.0667	6150	3886.8	450	600	375	0	375	225	0	0	69	1.5	525
2014	Crop_s	Farm 72	Maize	0.1333	12600	19857.6	37.5	750	600	0	375	300	0	75	72	3	570
2014	Crop_s	Farm 72	Cotton	0.1333	3300	4092	90	225	225	0	225	300	0	75	69	3.3	225
2014	Crop_s	Farm 72	Sunflower Seed	0.1333	3450	3111.9	7.5	600	375	0	525	300	0	60	77.4	2.25	375
2014	Crop_s	Farm 72	Alfalfa	0.0333	12600	6300	4.5	300	225	0	300	0	0	0	54	0	420
2014	Crop_s	Farm 72	Chili	0.0333	18000	0	22.5	600	450	0	300	300	0	75	85.2	2.25	525
2014	Crop_s	Farm 72	Tomato	0.0667	75000	0	30	600	375	0	450	345	0	75	54	2.25	525
2014	Crop_s	Farm 72	Melon	0.0667	2235	0	1.5	600	375	0	375	345	0	75	87	2.25	330
2014	Crop_s	Farm 73	Wheat(spring)	0.0667	6150	3886.8	450	600	375	0	375	375	0	0	114	0.75	525
2014	Crop_s	Farm 73	Maize	0.1333	12750	20094	37.5	750	600	0	525	300	0	75	81	2.25	525
2014	Crop_s	Farm 73	Cotton	0.2	3000	5580	52.5	225	225	0	240	300	0	75	81	3	300
2014	Crop_s	Farm 73	Sunflower Seed	0.2	3150	4261.95	7.5	600	375	0	600	300	0	75	87	2.25	375
2014	Crop_s	Farm 73	Alfalfa	0.0667	12750	12750	4.5	225	300	0	375	0	0	0	54	0	420
2014	Crop_s	Farm 73	Chili	0.0333	21000	0	30	525	450	0	375	300	0	75	82.8	2.25	525
2014	Crop_s	Farm 73	Tomato	0.0667	74250	0	22.5	675	375	0	525	375	0	75	54	1.5	480
2014	Crop_s	Farm 73	Melon	0.0667	2220	0	1.5	675	375	0	450	345	0	75	70.2	3	375
2014	Crop_s	Farm 74	Wheat(spring)	0.0667	6900	4360.8	375	450	375	0	375	300	0	0	81	1.5	480
2014	Crop_s	Farm 74	Maize	0.1333	12900	20330.4	37.5	450	525	0	450	300	0	75	90	3	525
2014	Crop_s	Farm 74	Cotton	0.2	3000	5580	52.5	300	225	0	300	300	0	75	84	3	300
2014	Crop_s	Farm 74	Sunflower Seed	0.2	3300	4464.9	9	600	375	0	525	300	0	75	70.2	3	375
2014	Crop_s	Farm 74	Alfalfa	0.0667	13950	13950	3	225	300	0	300	0	0	0	60	0	375
2014	Crop_s	Farm 74	Chili	0.0333	20250	0	22.5	525	300	0	375	375	0	75	85.2	3	495
2014	Crop_s	Farm 74	Tomato	0.0667	73500	0	30	600	450	0	525	300	0	75	60	1.5	525
2014	Crop_s	Farm 74	Melon	0.0667	2205	0	1.5	600	450	0	450	375	0	75	84	3	375
2014	Crop_s	Farm 75	Wheat(spring)	0.0667	6900	4360.8	390	600	450	0	375	300	0	0	99	1.5	390
2014	Crop_s	Farm 75	Maize	0.1333	13350	21039.6	37.5	750	450	0	525	300	0	75	81	2.25	570
2014	Crop_s	Farm 75	Cotton	0.2	3075	5719.5	52.5	225	225	0	300	225	0	75	84	2.1	225
2014	Crop_s	Farm 75	Sunflower Seed	0.2	3150	4261.95	7.5	600	375	0	300	300	0	75	84	3	330
2014	Crop_s	Farm 75	Alfalfa	0.0667	12750	12750	4.5	300	300	0	450	0	0	0	54	0	420
2014	Crop_s	Farm 75	Chili	0.0333	19500	0	22.5	525	375	0	375	300	0	75	78	3	480
2014	Crop_s	Farm 75	Tomato	0.0667	73500	0	22.5	600	450	0	450	285	0	75	54	2.25	525
2014	Crop_s	Farm 75	Melon	0.0667	2220	0	1.5	600	450	0	525	375	0	75	66	2.25	345
2014	Crop_s	Farm 76	Wheat(spring)	0.0667	6750	4266	390	450	300	0	525	300	0	0	63	1.5	480
2014	Crop_s	Farm 76	Maize	0.1333	13200	20803.2	37.5	600	450	0	600	375	0	75	81	3	525
2014	Crop_s	Farm 76	Cotton	0.2	3000	5580	90	300	300	0	300	225	0	75	99	3	225
2014	Crop_s	Farm 76	Sunflower Seed	0.2	3450	4667.85	7.5	600	375	0	300	300	0	75	66	2.25	330
2014	Crop_s	Farm 76	Alfalfa	0.0667	11850	11850	4.5	300	300	0	375	0	0	0	54	0	420
2014	Crop_s	Farm 76	Chili	0.0333	20250	0	28.2	600	375	0	300	375	0	75	93	2.25	570
2014	Crop_s	Farm 76	Tomato	0.0667	72000	0	30	750	525	0	450	300	0	75	54	1.5	480
2014	Crop_s	Farm 76	Melon	0.0667	2250	0	1.5	750	525	0	525	330	0	75	82.8	3	375
2014	Crop_s	Farm 77	Wheat(spring)	0.0667	6750	4266	390	450	450	0	525	225	0	0	63	1.5	375
2014	Crop_s	Farm 77	Maize	0.1333	12300	19384.8	37.5	600	450	0	345	300	0	75	79.5	3	525
2014	Crop_s	Farm 77	Cotton	0.2	3150	5859	90	225	225	0	225	300	0	90	114	2.25	225
2014	Crop_s	Farm 77	Sunflower Seed	0.2	3150	4261.95	7.5	750	450	0	375	375	0	75	82.8	3	375
2014	Crop_s	Farm 77	Alfalfa	0.0667	11550	11550	3	225	300	0	600	0	0	0	60	0	420
2014	Crop_s	Farm 77	Chili	0.0333	21000	0	22.5	675	375	0	300	375	0	75	85.2	3	525
2014	Crop_s	Farm 77	Tomato	0.0667	74250	0	22.5	675	450	0	525	330	0	75	70.2	1.5	570
2014	Crop_s	Farm 77	Melon	0.0667	2235	0	1.5	675	450	0	450	330	0	75	70.2	2.25	375
2014	Crop_s	Farm 78	Wheat(spring)	0.0667	6750	4266	375	450	300	0	525	240	0	0	63	0.75	375
2014	Crop_s	Farm 78	Maize	0.1333	13050	20566.8	37.5	600	450	0	345	300	0	75	81	3	525
2014	Crop_s	Farm 78	Cotton	0.2	3150	5859	90	225	225	0	300	225	0	75	99	3.3	225
2014	Crop_s	Farm 78	Sunflower Seed	0.2	3150	4261.95	7.5	600	300	0	375	375	0	75	70.2	2.25	375
2014	Crop_s	Farm 78	Alfalfa	0.0667	11700	11700	4.5	300	300	0	450	0	0	0	54	0	375
2014	Crop_s	Farm 78	Chili	0.0333	18750	0	22.5	600	300	0	300	225	0	75	78	2.25	525
2014	Crop_s	Farm 78	Tomato	0.0667	72000	0	22.5	675	525	0	600	345	0	75	70.5	1.5	525
2014	Crop_s	Farm 78	Melon	0.0667	2220	0	1.5	675	525	0	450	315	0	75	87	3	330
2014	Crop_s	Farm 79	Wheat(spring)	0.0667	6450	4076.4	375	450	405	0	525	300	0	0	63	1.5	450
2014	Crop_s	Farm 79	Maize	0.1333	12450	19621.2	37.5	750	600	0	375	300	0	75	82.5	2.25	525
2014	Crop_s	Farm 79	Cotton	0.2	3300	6138	52.5	300	225	0	225	225	0	75	81	3	300
2014	Crop_s	Farm 79	Sunflower Seed	0.2	3150	4261.95	7.5	600	300	0	450	300	0	75	87	3	375
2014	Crop_s	Farm 79	Alfalfa	0.0667	12900	12900	4.5	300	300	0	375	0	0	0	54	0	420
2014	Crop_s	Farm 79	Chili	0.0333	18000	0	28.2	450	300	0	375	225	0	75	88.2	3	525
2014	Crop_s	Farm 79	Tomato	0.0667	73500	0	30	525	450	0	600	375	0	75	67.5	2.25	525
2014	Crop_s	Farm 79	Melon	0.0667	2205	0	1.5	525	450	0	525	300	0	75	87	3	375
2014	Crop_s	Farm 8	Wheat(spring)	0.0667	7500	4740	450	600	300	0	375	225	0	0	84	0.75	480
2014	Crop_s	Farm 8	Maize	0.1333	12600	19857.6	37.5	600	300	0	375	375	0	75	99	2.25	525
2014	Crop_s	Farm 8	Cotton	0.2	3075	5719.5	90	300	225	0	225	225	0	90	69	2.25	225
2014	Crop_s	Farm 8	Sunflower Seed	0.2	3150	4261.95	9	600	300	0	375	375	0	75	84	3	375
2014	Crop_s	Farm 8	Alfalfa	0.0667	13350	13350	3	300	375	0	450	0	0	0	54	0	420
2014	Crop_s	Farm 8	Chili	0.0333	20250	0	28.2	525	375	0	450	300	0	75	82.8	2.25	375
2014	Crop_s	Farm 8	Tomato	0.0667	73500	0	22.5	675	525	0	600	285	0	75	60	2.25	480
2014	Crop_s	Farm 8	Melon	0.0667	2250	0	1.5	675	525	0	450	345	0	75	77.4	3	375
2014	Crop_s	Farm 80	Wheat(spring)	0.0667	6450	4076.4	390	525	300	0	450	300	0	0	63	1.5	525
2014	Crop_s	Farm 80	Maize	0.1333	12900	20330.4	37.5	600	375	0	300	300	0	75	81	3	570
2014	Crop_s	Farm 80	Cotton	0.2	3225	5998.5	52.5	225	225	0	225	300	0	75	99	3	300
2014	Crop_s	Farm 80	Sunflower Seed	0.2	3750	5073.75	7.5	750	600	0	525	300	0	75	93	2.25	375
2014	Crop_s	Farm 80	Alfalfa	0.0667	12750	12750	3	225	150	0	450	0	0	0	60	0	420
2014	Crop_s	Farm 80	Chili	0.0333	16500	0	22.5	450	300	0	300	375	0	75	88.2	2.25	525
2014	Crop_s	Farm 80	Tomato	0.0667	75000	0	22.5	525	450	0	450	300	0	75	60	2.25	525
2014	Crop_s	Farm 80	Melon	0.0667	2250	0	1.5	525	450	0	375	300	0	75	93	3	375
2014	Crop_s	Farm 81	Wheat(spring)	0.0667	6750	4266	450	525	375	0	375	300	0	0	114	1.5	495
2014	Crop_s	Farm 81	Maize	0.1333	12600	19857.6	37.5	600	375	0	600	300	0	75	82.5	3	600
2014	Crop_s	Farm 81	Cotton	0.2	3000	5580	52.5	225	225	0	300	225	0	75	114	2.1	225
2014	Crop_s	Farm 81	Sunflower Seed	0.2	3690	4992.6	7.5	750	450	0	525	300	0	90	82.2	3	330
2014	Crop_s	Farm 81	Alfalfa	0.0667	11100	11100	4.5	300	150	0	450	0	0	0	54	0	420
2014	Crop_s	Farm 81	Chili	0.0333	20250	0	30	600	375	0	450	300	0	75	88.2	2.25	480
2014	Crop_s	Farm 81	Tomato	0.0667	73500	0	30	600	375	0	450	330	0	75	54	1.5	480
2014	Crop_s	Farm 81	Melon	0.0667	2280	0	1.5	600	375	0	375	330	0	75	93	2.25	375
2014	Crop_s	Farm 82	Wheat(spring)	0.0667	6900	4360.8	375	375	375	0	375	300	0	0	81	1.5	450
2014	Crop_s	Farm 82	Maize	0.1333	13350	21039.6	37.5	600	300	0	300	375	0	75	81	3	525
2014	Crop_s	Farm 82	Cotton	0.2	3000	5580	52.5	225	225	0	300	225	0	75	114	2.1	225
2014	Crop_s	Farm 82	Sunflower Seed	0.2	3450	4667.85	7.5	600	375	0	300	300	0	75	70.2	3	330
2014	Crop_s	Farm 82	Alfalfa	0.0667	11250	11250	4.5	300	225	0	300	0	0	0	54	0	420
2014	Crop_s	Farm 82	Chili	0.0333	19500	0	22.5	525	300	0	375	300	0	75	102	3	525
2014	Crop_s	Farm 82	Tomato	0.0667	73500	0	22.5	600	450	0	525	375	0	75	67.5	1.5	480
2014	Crop_s	Farm 82	Melon	0.0667	2250	0	1.5	750	450	0	450	315	0	75	93	3	375
2014	Crop_s	Farm 83	Wheat(spring)	0.0667	5250	3318	345	300	300	0	300	225	0	0	60	0.675	375
2014	Crop_s	Farm 83	Maize	0.1333	10500	16548	37.5	450	300	0	300	225	0	75	60	2.25	525
2014	Crop_s	Farm 83	Cotton	0.2	2250	4185	45	150	150	0	150	225	0	75	60	2.25	180
2014	Crop_s	Farm 83	Sunflower Seed	0.2	3000	4059	6	450	300	0	300	225	0	75	60	2.25	300
2014	Crop_s	Farm 83	Alfalfa	0.0667	11850	11850	3	225	300	0	300	0	0	0	60	0	420
2014	Crop_s	Farm 83	Chili	0.0333	15000	0	22.5	450	300	0	300	225	0	75	75	2.25	525
2014	Crop_s	Farm 83	Tomato	0.0667	72000	0	22.5	525	375	0	375	300	0	75	30	1.5	525
2014	Crop_s	Farm 83	Melon	0.0667	1800	0	0	525	375	0	375	300	0	75	60	2.25	270
2014	Crop_s	Farm 84	Wheat(spring)	0.0667	9000	5688	525	600	600	0	600	375	0	0	150	1.5	675
2014	Crop_s	Farm 84	Maize	0.1333	15000	23640	45	750	600	0	600	375	0	75	150	3.75	750
2014	Crop_s	Farm 84	Cotton	0.1333	4500	5580	90	300	300	0	300	375	15000	90	150	3	330
2014	Crop_s	Farm 84	Sunflower Seed	0.1333	3750	3382.5	9	750	600	0	600	375	15000	75	150	3.75	600
2014	Crop_s	Farm 84	Alfalfa	0.0333	12900	6450	4.5	300	300	0	450	0	0	0	54	0	375
2014	Crop_s	Farm 84	Chili	0.0333	21000	0	30	750	600	0	600	375	0	75	120	3.75	750
2014	Crop_s	Farm 84	Tomato	0.0667	75000	0	30	750	600	0	600	375	0	75	75	2.25	750
2014	Crop_s	Farm 84	Melon	0.0667	2400	0	1.5	750	600	0	600	375	0	75	150	3.75	375
2014	Crop_s	Farm 85	Wheat(spring)	0.0667	6450	4076.4	450	600	375	0	300	300	0	0	60	1.5	420
2014	Crop_s	Farm 85	Maize	0.1333	12750	20094	37.5	600	375	0	450	225	0	75	62.4	3	675
2014	Crop_s	Farm 85	Cotton	0.1333	3300	4092	45	225	225	0	300	375	0	75	99	3	225
2014	Crop_s	Farm 85	Sunflower Seed	0.1333	3750	3382.5	6	600	375	0	600	375	0	75	67.5	3	375
2014	Crop_s	Farm 85	Alfalfa	0.0333	12600	6300	3	300	300	0	375	0	0	0	54	0	375
2014	Crop_s	Farm 85	Chili	0.0333	16500	0	22.5	600	300	0	375	300	0	75	87	3	420
2014	Crop_s	Farm 85	Tomato	0.0667	75000	0	22.5	600	450	0	450	300	0	75	54	1.5	570
2014	Crop_s	Farm 85	Melon	0.0667	2280	0	1.5	600	450	0	450	300	0	75	78	3	375
2014	Crop_s	Farm 86	Wheat(spring)	0.0667	6750	4266	375	600	375	0	450	300	0	0	63	1.5	375
2014	Crop_s	Farm 86	Maize	0.1333	12450	19621.2	37.5	600	450	0	450	300	0	75	73.2	2.25	600
2014	Crop_s	Farm 86	Cotton	0.2	3345	6221.7	52.5	225	225	0	150	225	0	75	81	3	300
2014	Crop_s	Farm 86	Sunflower Seed	0.2	3300	4464.9	7.5	675	300	0	450	375	0	75	78	2.25	330
2014	Crop_s	Farm 86	Alfalfa	0.0667	13050	13050	4.5	225	300	0	600	0	0	0	60	0	420
2014	Crop_s	Farm 86	Chili	0.0333	18000	0	22.5	525	300	0	300	375	0	75	93	3	375
2014	Crop_s	Farm 86	Tomato	0.0667	71250	0	22.5	600	450	0	375	330	0	75	54	1.5	525
2014	Crop_s	Farm 86	Melon	0.0667	2220	0	1.5	600	375	0	525	330	0	75	93	2.25	375
2014	Crop_s	Farm 87	Wheat(spring)	0.0667	7200	4550.4	450	600	375	0	525	225	0	0	63	1.5	450
2014	Crop_s	Farm 87	Maize	0.1333	12900	20330.4	37.5	600	345	0	450	375	0	75	84	3	525
2014	Crop_s	Farm 87	Cotton	0.2	3150	5859	52.5	225	225	0	150	300	0	75	114	3	300
2014	Crop_s	Farm 87	Sunflower Seed	0.2	3450	4667.85	7.5	750	300	0	450	300	0	75	93	3	330
2014	Crop_s	Farm 87	Alfalfa	0.0667	11850	11850	3	300	300	0	450	0	0	0	54	0	420
2014	Crop_s	Farm 87	Chili	0.0333	19500	0	28.2	375	375	0	450	225	0	75	82.2	2.25	420
2014	Crop_s	Farm 87	Tomato	0.0667	72000	0	30	525	450	0	375	300	0	75	60	1.5	525
2014	Crop_s	Farm 87	Melon	0.0667	2205	0	1.5	525	450	0	375	315	0	75	102	3	330
2014	Crop_s	Farm 88	Wheat(spring)	0.0667	6150	3886.8	390	450	600	0	375	300	0	0	63	0.75	480
2014	Crop_s	Farm 88	Maize	0.1333	13500	21276	37.5	600	300	0	375	225	0	75	99	3	525
2014	Crop_s	Farm 88	Cotton	0.2	3300	6138	52.5	300	300	0	225	300	0	75	99	2.1	225
2014	Crop_s	Farm 88	Sunflower Seed	0.2	3600	4870.8	7.5	600	300	0	300	300	0	75	102	2.25	375
2014	Crop_s	Farm 88	Alfalfa	0.0667	12600	12600	4.5	300	300	0	375	0	0	0	54	0	420
2014	Crop_s	Farm 88	Chili	0.0333	20250	0	22.5	600	300	0	375	225	0	75	85.2	3	420
2014	Crop_s	Farm 88	Tomato	0.0667	75000	0	22.5	525	525	0	450	300	0	75	54	2.25	525
2014	Crop_s	Farm 88	Melon	0.0667	2220	0	1.5	525	525	0	375	345	0	75	92.4	2.25	375
2014	Crop_s	Farm 89	Wheat(spring)	0.0667	7350	4645.2	525	450	450	0	375	225	0	0	63	1.5	390
2014	Crop_s	Farm 89	Maize	0.1333	12900	20330.4	37.5	600	450	0	375	300	0	75	62.4	3	570
2014	Crop_s	Farm 89	Cotton	0.2	3000	5580	60	225	225	0	300	300	0	75	84	3	225
2014	Crop_s	Farm 89	Sunflower Seed	0.2	3450	4667.85	9	600	375	0	450	300	0	75	92.4	3	375
2014	Crop_s	Farm 89	Alfalfa	0.0667	14100	14100	4.5	225	300	0	450	0	0	0	60	0	420
2014	Crop_s	Farm 89	Chili	0.0333	21000	0	28.2	675	450	0	600	375	0	75	78	2.25	420
2014	Crop_s	Farm 89	Tomato	0.0667	72750	0	30	600	450	0	525	315	0	75	54	1.5	525
2014	Crop_s	Farm 89	Melon	0.0667	2235	0	1.5	600	450	0	450	345	0	75	84	3	375
2014	Crop_s	Farm 9	Wheat(spring)	0.0667	6900	4360.8	450	600	375	0	300	300	0	0	102	1.5	375
2014	Crop_s	Farm 9	Maize	0.1333	12600	19857.6	37.5	600	300	0	375	300	0	75	100.5	3	525
2014	Crop_s	Farm 9	Cotton	0.2	3075	5719.5	90	225	150	0	300	225	0	75	84	3.3	225
2014	Crop_s	Farm 9	Sunflower Seed	0.2	3750	5073.75	9	600	375	0	525	375	0	75	77.4	2.25	375
2014	Crop_s	Farm 9	Alfalfa	0.0667	11700	11700	4.5	300	225	0	300	0	0	0	54	0	375
2014	Crop_s	Farm 9	Chili	0.0333	18000	0	22.5	450	600	0	375	300	0	75	92.4	3	420
2014	Crop_s	Farm 9	Tomato	0.0667	74250	0	22.5	675	450	0	375	300	0	75	54	1.5	525
2014	Crop_s	Farm 9	Melon	0.0667	2235	0	1.5	525	450	0	525	375	0	75	78	3	330
2014	Crop_s	Farm 90	Wheat(spring)	0.0667	7500	4740	450	600	300	0	375	225	0	0	84	0.75	480
2014	Crop_s	Farm 90	Maize	0.1333	12600	19857.6	37.5	600	300	0	375	375	0	75	99	2.25	525
2014	Crop_s	Farm 90	Cotton	0.2	3075	5719.5	90	300	225	0	225	225	0	90	69	2.25	225
2014	Crop_s	Farm 90	Sunflower Seed	0.2	3150	4261.95	9	600	300	0	375	375	0	75	84	3	375
2014	Crop_s	Farm 90	Alfalfa	0.0667	13350	13350	3	300	375	0	450	0	0	0	54	0	420
2014	Crop_s	Farm 90	Chili	0.0333	20250	0	28.2	525	375	0	450	300	0	75	82.8	2.25	375
2014	Crop_s	Farm 90	Tomato	0.0667	73500	0	22.5	675	525	0	600	285	0	75	60	2.25	480
2014	Crop_s	Farm 90	Melon	0.0667	2250	0	1.5	675	525	0	450	345	0	75	77.4	3	375
2014	Crop_s	Farm 91	Wheat(spring)	0.0667	6900	4360.8	450	600	375	0	300	300	0	0	102	1.5	375
2014	Crop_s	Farm 91	Maize	0.1333	12600	19857.6	37.5	600	300	0	375	300	0	75	100.5	3	525
2014	Crop_s	Farm 91	Cotton	0.2	3075	5719.5	90	225	150	0	300	225	0	75	84	3.3	225
2014	Crop_s	Farm 91	Sunflower Seed	0.2	3750	5073.75	9	600	375	0	525	375	0	75	77.4	2.25	375
2014	Crop_s	Farm 91	Alfalfa	0.0667	11700	11700	4.5	300	225	0	300	0	0	0	54	0	375
2014	Crop_s	Farm 91	Chili	0.0333	18000	0	22.5	450	600	0	375	300	0	75	92.4	3	420
2014	Crop_s	Farm 91	Tomato	0.0667	74250	0	22.5	675	450	0	375	300	0	75	54	1.5	525
2014	Crop_s	Farm 91	Melon	0.0667	2235	0	1.5	525	450	0	525	375	0	75	78	3	330
2014	Crop_s	Farm 92	Wheat(spring)	0.0667	6300	3981.6	525	600	300	0	375	225	0	0	63	1.5	375
2014	Crop_s	Farm 92	Maize	0.1333	13200	20803.2	37.5	675	375	0	375	375	0	75	84	3	570
2014	Crop_s	Farm 92	Cotton	0.2	3300	6138	52.5	300	225	0	300	300	0	75	81	3	300
2014	Crop_s	Farm 92	Sunflower Seed	0.2	3300	4464.9	9	450	450	0	525	300	0	75	78	3	330
2014	Crop_s	Farm 92	Alfalfa	0.0667	12600	12600	4.5	225	225	0	375	0	0	0	60	0	420
2014	Crop_s	Farm 92	Chili	0.0333	18000	0	30	600	450	0	450	375	0	75	93	3.75	420
2014	Crop_s	Farm 92	Tomato	0.0667	72000	0	30	600	600	0	450	330	0	75	54	1.5	525
2014	Crop_s	Farm 92	Melon	0.0667	2310	0	1.5	600	375	0	525	375	0	75	78	2.25	375
2014	Crop_s	Farm 93	Wheat(spring)	0.0667	6300	3981.6	450	600	300	0	450	300	0	0	63	0.75	450
2014	Crop_s	Farm 93	Maize	0.1333	13200	20803.2	37.5	600	375	0	450	375	0	75	82.5	3	525
2014	Crop_s	Farm 93	Cotton	0.2	3150	5859	52.5	225	300	0	225	225	0	75	99	3	300
2014	Crop_s	Farm 93	Sunflower Seed	0.2	3300	4464.9	8.25	600	600	0	450	375	0	75	78	3	330
2014	Crop_s	Farm 93	Alfalfa	0.0667	11400	11400	4.5	300	300	0	525	0	0	0	54	0	420
2014	Crop_s	Farm 93	Chili	0.0333	20250	0	22.5	675	375	0	450	300	0	75	78	2.25	420
2014	Crop_s	Farm 93	Tomato	0.0667	72750	0	22.5	750	600	0	450	345	0	75	54	1.5	570
2014	Crop_s	Farm 93	Melon	0.0667	2310	0	1.5	750	600	0	450	330	0	75	84	2.25	375
2014	Crop_s	Farm 94	Wheat(spring)	0.0667	6150	3886.8	450	600	375	0	375	225	0	0	99	1.5	525
2014	Crop_s	Farm 94	Maize	0.1333	13350	21039.6	37.5	600	375	0	525	300	0	75	81	2.25	525
2014	Crop_s	Farm 94	Cotton	0.2	3150	5859	52.5	225	300	0	225	225	0	75	90	3	225
2014	Crop_s	Farm 94	Sunflower Seed	0.2	3150	4261.95	8.25	600	300	0	300	225	0	75	84	3	375
2014	Crop_s	Farm 94	Alfalfa	0.0667	12450	12450	3	300	300	0	525	0	0	0	54	0	420
2014	Crop_s	Farm 94	Chili	0.0333	19500	0	28.2	600	450	0	300	375	0	75	102.6	3	420
2014	Crop_s	Farm 94	Tomato	0.0667	72000	0	30	600	450	0	525	375	0	75	60	2.25	525
2014	Crop_s	Farm 94	Melon	0.0667	2340	0	1.5	600	450	0	450	330	0	75	99	3	345
2014	Crop_s	Farm 95	Wheat(spring)	0.0667	6900	4360.8	390	600	375	0	375	225	0	0	63	0.75	495
2014	Crop_s	Farm 95	Maize	0.1333	12750	20094	37.5	600	375	0	300	300	0	75	70.2	2.25	525
2014	Crop_s	Farm 95	Cotton	0.2	3225	5998.5	90	225	225	0	300	300	0	75	115.5	3	225
2014	Crop_s	Farm 95	Sunflower Seed	0.2	3150	4261.95	8.25	600	300	0	375	300	0	75	99	2.25	375
2014	Crop_s	Farm 95	Alfalfa	0.0667	12600	12600	4.5	225	300	0	525	0	0	0	60	0	375
2014	Crop_s	Farm 95	Chili	0.0333	18000	0	22.5	525	450	0	375	375	0	75	85.2	3.75	420
2014	Crop_s	Farm 95	Tomato	0.0667	74250	0	22.5	525	600	0	375	300	0	75	54	1.5	525
2014	Crop_s	Farm 95	Melon	0.0667	2205	0	1.5	525	600	0	525	315	0	75	70.2	3	375
2014	Crop_s	Farm 96	Wheat(spring)	0.0667	6750	4266	525	450	450	0	450	300	0	0	63	1.5	450
2014	Crop_s	Farm 96	Maize	0.1333	12750	20094	37.5	600	525	0	450	375	0	75	70.2	3	525
2014	Crop_s	Farm 96	Cotton	0.2	3375	6277.5	90	225	300	0	225	225	0	90	115.5	2.25	225
2014	Crop_s	Farm 96	Sunflower Seed	0.2	3750	5073.75	7.5	600	375	0	300	300	0	75	70.2	2.25	375
2014	Crop_s	Farm 96	Alfalfa	0.0667	11700	11700	4.5	300	300	0	525	0	0	0	54	0	420
2014	Crop_s	Farm 96	Chili	0.0333	18000	0	28.2	600	300	0	375	300	0	75	82.8	2.25	375
2014	Crop_s	Farm 96	Tomato	0.0667	75000	0	30	600	450	0	450	300	0	75	54	1.5	525
2014	Crop_s	Farm 96	Melon	0.0667	2235	0	1.5	600	450	0	525	300	0	75	87	3	375
2014	Crop_s	Farm 97	Wheat(spring)	0.0667	6750	4266	360	600	375	0	375	300	0	0	60	0.75	420
2014	Crop_s	Farm 97	Maize	0.1333	12300	19384.8	37.5	600	375	0	375	375	0	75	62.4	2.25	570
2014	Crop_s	Farm 97	Cotton	0.2	3300	6138	90	225	300	0	300	300	0	75	115.5	3.3	225
2014	Crop_s	Farm 97	Sunflower Seed	0.2	3750	5073.75	7.5	600	375	0	375	300	0	75	87	3	375
2014	Crop_s	Farm 97	Alfalfa	0.0667	11550	11550	3	300	375	0	375	0	0	0	54	0	420
2014	Crop_s	Farm 97	Chili	0.0333	19500	0	22.5	450	375	0	375	375	0	75	85.2	3	420
2014	Crop_s	Farm 97	Tomato	0.0667	75000	0	22.5	600	450	0	450	330	0	75	60	2.25	525
2014	Crop_s	Farm 97	Melon	0.0667	2220	0	1.5	600	450	0	525	300	0	75	102	2.25	330
2014	Crop_s	Farm 98	Wheat(spring)	0.0667	6450	4076.4	450	600	300	0	300	375	0	0	114	0.75	525
2014	Crop_s	Farm 98	Maize	0.1333	12150	19148.4	37.5	600	375	0	375	375	0	75	73.2	3	600
2014	Crop_s	Farm 98	Cotton	0.1333	3000	3720	52.5	300	225	0	225	375	0	75	81	3	300
2014	Crop_s	Farm 98	Sunflower Seed	0.1333	3450	3111.9	7.5	600	375	0	525	300	0	75	102	3	330
2014	Crop_s	Farm 98	Alfalfa	0.0333	11250	5625	4.5	300	225	0	375	0	0	0	60	0	420
2014	Crop_s	Farm 98	Chili	0.0333	18750	0	30	450	375	0	300	225	0	75	78	2.25	420
2014	Crop_s	Farm 98	Tomato	0.0667	73500	0	30	675	450	0	375	300	0	75	54	1.5	480
2014	Crop_s	Farm 98	Melon	0.0667	2250	0	1.5	675	450	0	525	330	0	75	92.4	2.25	375
2014	Crop_s	Farm 99	Wheat(spring)	0.0667	6450	4076.4	450	600	300	0	375	300	0	0	99	1.5	525
2014	Crop_s	Farm 99	Maize	0.1333	12150	19148.4	37.5	600	525	0	525	300	0	75	73.2	3	525
2014	Crop_s	Farm 99	Cotton	0.1333	3150	3906	52.5	300	225	0	300	375	0	75	81	3	300
2014	Crop_s	Farm 99	Sunflower Seed	0.1333	3450	3111.9	7.5	600	375	0	525	300	0	75	92.4	2.25	330
2014	Crop_s	Farm 99	Alfalfa	0.0333	12450	6225	3	225	225	0	375	0	0	0	54	0	420
2014	Crop_s	Farm 99	Chili	0.0333	19500	0	22.5	600	375	0	300	225	0	75	93	3	480
2014	Crop_s	Farm 99	Tomato	0.0667	73500	0	22.5	675	525	0	375	300	0	75	54	1.5	525
2014	Crop_s	Farm 99	Melon	0.0667	2190	0	1.5	675	525	0	450	315	0	75	84	3	375
2015	Crop_s	Farm 1	Wheat(spring)	0.0667	6750	4266	450	600	375	0	300	225	0	0	63	0.75	525
2015	Crop_s	Farm 1	Maize	0.1333	12450	19621.2	40.5	750	450	0	375	300	0	75	84	3	525
2015	Crop_s	Farm 1	Cotton	0.2	3300	6138	90	300	300	0	300	300	0	75	99	3	225
2015	Crop_s	Farm 1	Sunflower Seed	0.2	3450	4667.85	9	750	375	0	525	300	0	75	82.8	2.25	330
2015	Crop_s	Farm 1	Alfalfa	0.0667	12900	12900	3	300	300	0	450	0	0	0	54	0	375
2015	Crop_s	Farm 1	Chili	0.0333	20250	0	22.5	750	450	0	300	375	0	75	82.2	2.25	525
2015	Crop_s	Farm 1	Tomato	0.0667	73500	0	30	750	450	0	525	375	0	75	67.5	1.5	525
2015	Crop_s	Farm 1	Melon	0.0667	2250	0	1.5	750	450	0	450	330	0	75	77.4	3	375
2015	Crop_s	Farm 10	Wheat(spring)	0.0667	6750	4266	450	300	375	0	600	225	0	0	63	1.5	525
2015	Crop_s	Farm 10	Maize	0.1333	13500	21276	37.5	675	450	0	600	225	0	75	81	2.25	525
2015	Crop_s	Farm 10	Cotton	0.2	3150	5859	90	225	225	0	225	300	0	90	114	2.25	225
2015	Crop_s	Farm 10	Sunflower Seed	0.2	3150	4261.95	9	600	375	0	375	375	0	75	77.4	3	375
2015	Crop_s	Farm 10	Alfalfa	0.0667	13200	13200	4.5	300	300	0	450	0	0	0	54	0	375
2015	Crop_s	Farm 10	Chili	0.0333	18450	0	30	600	375	0	450	375	0	75	85.2	3	525
2015	Crop_s	Farm 10	Tomato	0.0667	75000	0	22.5	525	450	0	525	300	0	75	60	1.5	480
2015	Crop_s	Farm 10	Melon	0.0667	2250	0	1.5	525	450	0	450	330	0	75	84	3	375
2015	Crop_s	Farm 100	Wheat(spring)	0.0667	7350	4645.2	450	300	450	0	525	225	0	0	63	0.75	525
2015	Crop_s	Farm 100	Maize	0.1333	12150	19148.4	37.5	600	375	0	300	375	0	75	81	3	525
2015	Crop_s	Farm 100	Cotton	0.2	3375	6277.5	90	225	300	0	300	300	0	75	84	3.3	225
2015	Crop_s	Farm 100	Sunflower Seed	0.2	3450	4667.85	9	600	375	0	600	375	0	75	84	2.25	375
2015	Crop_s	Farm 100	Alfalfa	0.0667	12600	12600	4.5	300	300	0	300	0	0	0	54	0	420
2015	Crop_s	Farm 100	Chili	0.0333	18750	0	22.5	600	300	0	375	375	0	75	78	3.75	420
2015	Crop_s	Farm 100	Tomato	0.0667	72750	0	22.5	600	600	0	450	300	0	75	54	2.25	525
2015	Crop_s	Farm 100	Melon	0.0667	2265	0	1.5	600	600	0	525	315	0	75	84	2.25	330
2015	Crop_s	Farm 101	Wheat(spring)	0.0667	6900	4360.8	450	300	300	0	600	225	0	0	63	1.5	525
2015	Crop_s	Farm 101	Maize	0.1333	12000	18912	37.5	300	375	0	450	375	0	75	79.5	2.25	525
2015	Crop_s	Farm 101	Cotton	0.2	3375	6277.5	52.5	300	300	0	300	225	0	75	81	3	300
2015	Crop_s	Farm 101	Sunflower Seed	0.2	3300	4464.9	9	600	300	0	375	375	0	75	84	3	375
2015	Crop_s	Farm 101	Alfalfa	0.0667	11850	11850	3	225	300	0	375	0	0	0	60	0	420
2015	Crop_s	Farm 101	Chili	0.0333	18750	0	22.5	675	450	0	600	300	0	75	82.8	3	420
2015	Crop_s	Farm 101	Tomato	0.0667	72000	0	30	675	600	0	450	300	0	75	67.5	2.25	525
2015	Crop_s	Farm 101	Melon	0.0667	2235	0	1.5	675	600	0	525	300	0	75	87	3	375
2015	Crop_s	Farm 102	Wheat(spring)	0.0667	7500	4740	450	300	450	0	600	225	0	0	63	1.5	525
2015	Crop_s	Farm 102	Maize	0.1333	12750	20094	37.5	600	375	0	300	300	0	75	81	3	570
2015	Crop_s	Farm 102	Cotton	0.2	3300	6138	52.5	300	225	0	240	225	0	75	84	3	300
2015	Crop_s	Farm 102	Sunflower Seed	0.2	3150	4261.95	7.5	615	300	0	450	375	0	75	87	3	375
2015	Crop_s	Farm 102	Alfalfa	0.0667	11700	11700	4.5	300	375	0	375	0	0	0	54	0	420
2015	Crop_s	Farm 102	Chili	0.0333	20250	0	28.2	525	375	0	450	375	0	75	92.4	2.25	375
2015	Crop_s	Farm 102	Tomato	0.0667	73500	0	22.5	675	525	0	525	315	0	75	72	1.5	570
2015	Crop_s	Farm 102	Melon	0.0667	2235	0	1.5	675	525	0	450	300	0	75	93	2.25	375
2015	Crop_s	Farm 103	Wheat(spring)	0.0667	6300	3981.6	450	600	300	0	450	300	0	0	63	0.75	450
2015	Crop_s	Farm 103	Maize	0.1333	13200	20803.2	37.5	600	375	0	450	375	0	75	82.5	3	525
2015	Crop_s	Farm 103	Cotton	0.2	3150	5859	52.5	225	300	0	225	225	0	75	99	3	300
2015	Crop_s	Farm 103	Sunflower Seed	0.2	3300	4464.9	8.25	600	600	0	450	375	0	75	78	3	330
2015	Crop_s	Farm 103	Alfalfa	0.0667	11400	11400	4.5	300	300	0	525	0	0	0	54	0	420
2015	Crop_s	Farm 103	Chili	0.0333	20250	0	22.5	675	375	0	450	300	0	75	78	2.25	420
2015	Crop_s	Farm 103	Tomato	0.0667	72750	0	22.5	750	600	0	450	345	0	75	54	1.5	570
2015	Crop_s	Farm 103	Melon	0.0667	2310	0	1.5	750	600	0	450	330	0	75	84	2.25	375
2015	Crop_s	Farm 104	Wheat(spring)	0.0667	6000	3792	450	600	300	0	525	225	0	0	63	0.75	525
2015	Crop_s	Farm 104	Maize	0.1333	12600	19857.6	37.5	750	600	0	450	375	0	75	81	3	600
2015	Crop_s	Farm 104	Cotton	0.2	3300	6138	52.5	150	300	0	300	300	0	75	69	2.1	225
2015	Crop_s	Farm 104	Sunflower Seed	0.2	3450	4667.85	7.5	450	600	0	600	375	0	90	93	2.25	330
2015	Crop_s	Farm 104	Alfalfa	0.0667	13050	13050	3	300	225	0	375	0	0	0	54	0	375
2015	Crop_s	Farm 104	Chili	0.0333	21000	0	22.5	525	600	0	375	225	0	75	93	3	420
2015	Crop_s	Farm 104	Tomato	0.0667	72000	0	22.5	525	450	0	600	285	0	75	54	2.25	525
2015	Crop_s	Farm 104	Melon	0.0667	2265	0	1.5	525	450	0	450	330	0	75	93	3	375
2015	Crop_s	Farm 105	Wheat(spring)	0.0667	6750	4266	390	450	450	0	525	225	0	0	63	1.5	375
2015	Crop_s	Farm 105	Maize	0.1333	12300	19384.8	37.5	600	450	0	345	300	0	75	79.5	3	525
2015	Crop_s	Farm 105	Cotton	0.2	3150	5859	90	225	225	0	225	300	0	90	114	2.25	225
2015	Crop_s	Farm 105	Sunflower Seed	0.2	3150	4261.95	7.5	750	450	0	375	375	0	75	82.8	3	375
2015	Crop_s	Farm 105	Alfalfa	0.0667	11550	11550	3	225	300	0	600	0	0	0	60	0	420
2015	Crop_s	Farm 105	Chili	0.0333	21000	0	22.5	675	375	0	300	375	0	75	85.2	3	525
2015	Crop_s	Farm 105	Tomato	0.0667	74250	0	22.5	675	450	0	525	330	0	75	70.2	1.5	570
2015	Crop_s	Farm 105	Melon	0.0667	2235	0	1.5	675	450	0	450	330	0	75	70.2	2.25	375
2015	Crop_s	Farm 106	Wheat(spring)	0.0667	6750	4266	375	450	300	0	525	240	0	0	63	0.75	375
2015	Crop_s	Farm 106	Maize	0.1333	13050	20566.8	37.5	600	450	0	345	300	0	75	81	3	525
2015	Crop_s	Farm 106	Cotton	0.2	3150	5859	90	225	225	0	300	225	0	75	99	3.3	225
2015	Crop_s	Farm 106	Sunflower Seed	0.2	3150	4261.95	7.5	600	300	0	375	375	0	75	70.2	2.25	375
2015	Crop_s	Farm 106	Alfalfa	0.0667	11700	11700	4.5	300	300	0	450	0	0	0	54	0	375
2015	Crop_s	Farm 106	Chili	0.0333	18750	0	22.5	600	300	0	300	225	0	75	78	2.25	525
2015	Crop_s	Farm 106	Tomato	0.0667	72000	0	22.5	675	525	0	600	345	0	75	70.5	1.5	525
2015	Crop_s	Farm 106	Melon	0.0667	2220	0	1.5	675	525	0	450	315	0	75	87	3	330
2015	Crop_s	Farm 107	Wheat(spring)	0.0667	6150	3886.8	450	600	375	0	375	225	0	0	99	1.5	525
2015	Crop_s	Farm 107	Maize	0.1333	13350	21039.6	37.5	600	375	0	525	300	0	75	81	2.25	525
2015	Crop_s	Farm 107	Cotton	0.2	3150	5859	52.5	225	300	0	225	225	0	75	90	3	225
2015	Crop_s	Farm 107	Sunflower Seed	0.2	3150	4261.95	8.25	600	300	0	300	225	0	75	84	3	375
2015	Crop_s	Farm 107	Alfalfa	0.0667	12450	12450	3	300	300	0	525	0	0	0	54	0	420
2015	Crop_s	Farm 107	Chili	0.0333	19500	0	28.2	600	450	0	300	375	0	75	102.6	3	420
2015	Crop_s	Farm 107	Tomato	0.0667	72000	0	30	600	450	0	525	375	0	75	60	2.25	525
2015	Crop_s	Farm 107	Melon	0.0667	2340	0	1.5	600	450	0	450	330	0	75	99	3	345
2015	Crop_s	Farm 108	Wheat(spring)	0.0667	6900	4360.8	375	450	375	0	375	300	0	0	81	1.5	480
2015	Crop_s	Farm 108	Maize	0.1333	12900	20330.4	37.5	450	525	0	450	300	0	75	90	3	525
2015	Crop_s	Farm 108	Cotton	0.2	3000	5580	52.5	300	225	0	300	300	0	75	84	3	300
2015	Crop_s	Farm 108	Sunflower Seed	0.2	3300	4464.9	9	600	375	0	525	300	0	75	70.2	3	375
2015	Crop_s	Farm 108	Alfalfa	0.0667	13950	13950	3	225	300	0	300	0	0	0	60	0	375
2015	Crop_s	Farm 108	Chili	0.0333	20250	0	22.5	525	300	0	375	375	0	75	85.2	3	495
2015	Crop_s	Farm 108	Tomato	0.0667	73500	0	30	600	450	0	525	300	0	75	60	1.5	525
2015	Crop_s	Farm 108	Melon	0.0667	2205	0	1.5	600	450	0	450	375	0	75	84	3	375
2015	Crop_s	Farm 109	Wheat(spring)	0.0667	6900	4360.8	390	600	450	0	375	300	0	0	99	1.5	390
2015	Crop_s	Farm 109	Maize	0.1333	13350	21039.6	37.5	750	450	0	525	300	0	75	81	2.25	570
2015	Crop_s	Farm 109	Cotton	0.2	3075	5719.5	52.5	225	225	0	300	225	0	75	84	2.1	225
2015	Crop_s	Farm 109	Sunflower Seed	0.2	3150	4261.95	7.5	600	375	0	300	300	0	75	84	3	330
2015	Crop_s	Farm 109	Alfalfa	0.0667	12750	12750	4.5	300	300	0	450	0	0	0	54	0	420
2015	Crop_s	Farm 109	Chili	0.0333	19500	0	22.5	525	375	0	375	300	0	75	78	3	480
2015	Crop_s	Farm 109	Tomato	0.0667	73500	0	22.5	600	450	0	450	285	0	75	54	2.25	525
2015	Crop_s	Farm 109	Melon	0.0667	2220	0	1.5	600	450	0	525	375	0	75	66	2.25	345
2015	Crop_s	Farm 11	Wheat(spring)	0.0667	6750	4266	390	450	300	0	525	300	0	0	63	1.5	480
2015	Crop_s	Farm 11	Maize	0.1333	13200	20803.2	37.5	600	450	0	600	375	0	75	81	3	525
2015	Crop_s	Farm 11	Cotton	0.2	3000	5580	90	300	300	0	300	225	0	75	99	3	225
2015	Crop_s	Farm 11	Sunflower Seed	0.2	3450	4667.85	7.5	600	375	0	300	300	0	75	66	2.25	330
2015	Crop_s	Farm 11	Alfalfa	0.0667	11850	11850	4.5	300	300	0	375	0	0	0	54	0	420
2015	Crop_s	Farm 11	Chili	0.0333	20250	0	28.2	600	375	0	300	375	0	75	93	2.25	570
2015	Crop_s	Farm 11	Tomato	0.0667	72000	0	30	750	525	0	450	300	0	75	54	1.5	480
2015	Crop_s	Farm 11	Melon	0.0667	2250	0	1.5	750	525	0	525	330	0	75	82.8	3	375
2015	Crop_s	Farm 110	Wheat(spring)	0.0667	6450	4076.4	375	450	405	0	525	300	0	0	63	1.5	450
2015	Crop_s	Farm 110	Maize	0.1333	12450	19621.2	37.5	750	600	0	375	300	0	75	82.5	2.25	525
2015	Crop_s	Farm 110	Cotton	0.2	3300	6138	52.5	300	225	0	225	225	0	75	81	3	300
2015	Crop_s	Farm 110	Sunflower Seed	0.2	3150	4261.95	7.5	600	300	0	450	300	0	75	87	3	375
2015	Crop_s	Farm 110	Alfalfa	0.0667	12900	12900	4.5	300	300	0	375	0	0	0	54	0	420
2015	Crop_s	Farm 110	Chili	0.0333	18000	0	28.2	450	300	0	375	225	0	75	88.2	3	525
2015	Crop_s	Farm 110	Tomato	0.0667	73500	0	30	525	450	0	600	375	0	75	67.5	2.25	525
2015	Crop_s	Farm 110	Melon	0.0667	2205	0	1.5	525	450	0	525	300	0	75	87	3	375
2015	Crop_s	Farm 111	Wheat(spring)	0.0667	6450	4076.4	390	525	300	0	450	300	0	0	63	1.5	525
2015	Crop_s	Farm 111	Maize	0.1333	12900	20330.4	37.5	600	375	0	300	300	0	75	81	3	570
2015	Crop_s	Farm 111	Cotton	0.2	3225	5998.5	52.5	225	225	0	225	300	0	75	99	3	300
2015	Crop_s	Farm 111	Sunflower Seed	0.2	3750	5073.75	7.5	750	600	0	525	300	0	75	93	2.25	375
2015	Crop_s	Farm 111	Alfalfa	0.0667	12750	12750	3	225	150	0	450	0	0	0	60	0	420
2015	Crop_s	Farm 111	Chili	0.0333	16500	0	22.5	450	300	0	300	375	0	75	88.2	2.25	525
2015	Crop_s	Farm 111	Tomato	0.0667	75000	0	22.5	525	450	0	450	300	0	75	60	2.25	525
2015	Crop_s	Farm 111	Melon	0.0667	2250	0	1.5	525	450	0	375	300	0	75	93	3	375
2015	Crop_s	Farm 112	Wheat(spring)	0.0667	6750	4266	450	525	375	0	375	300	0	0	114	1.5	495
2015	Crop_s	Farm 112	Maize	0.1333	12600	19857.6	37.5	600	375	0	600	300	0	75	82.5	3	600
2015	Crop_s	Farm 112	Cotton	0.2	3000	5580	52.5	225	225	0	300	225	0	75	114	2.1	225
2015	Crop_s	Farm 112	Sunflower Seed	0.2	3690	4992.6	7.5	750	450	0	525	300	0	90	82.2	3	330
2015	Crop_s	Farm 112	Alfalfa	0.0667	11100	11100	4.5	300	150	0	450	0	0	0	54	0	420
2015	Crop_s	Farm 112	Chili	0.0333	20250	0	30	600	375	0	450	300	0	75	88.2	2.25	480
2015	Crop_s	Farm 112	Tomato	0.0667	73500	0	30	600	375	0	450	330	0	75	54	1.5	480
2015	Crop_s	Farm 112	Melon	0.0667	2280	0	1.5	600	375	0	375	330	0	75	93	2.25	375
2015	Crop_s	Farm 113	Wheat(spring)	0.0667	6900	4360.8	375	375	375	0	375	300	0	0	81	1.5	450
2015	Crop_s	Farm 113	Maize	0.1333	13350	21039.6	37.5	600	300	0	300	375	0	75	81	3	525
2015	Crop_s	Farm 113	Cotton	0.2	3000	5580	52.5	225	225	0	300	225	0	75	114	2.1	225
2015	Crop_s	Farm 113	Sunflower Seed	0.2	3450	4667.85	7.5	600	375	0	300	300	0	75	70.2	3	330
2015	Crop_s	Farm 113	Alfalfa	0.0667	11250	11250	4.5	300	225	0	300	0	0	0	54	0	420
2015	Crop_s	Farm 113	Chili	0.0333	19500	0	22.5	525	300	0	375	300	0	75	102	3	525
2015	Crop_s	Farm 113	Tomato	0.0667	73500	0	22.5	600	450	0	525	375	0	75	67.5	1.5	480
2015	Crop_s	Farm 113	Melon	0.0667	2250	0	1.5	750	450	0	450	315	0	75	93	3	375
2015	Crop_s	Farm 114	Wheat(spring)	0.0667	5250	3318	345	300	300	0	300	225	0	0	60	0.675	375
2015	Crop_s	Farm 114	Maize	0.1333	10500	16548	37.5	450	300	0	300	225	0	75	60	2.25	525
2015	Crop_s	Farm 114	Cotton	0.2	2250	4185	45	150	150	0	150	225	0	75	60	2.25	180
2015	Crop_s	Farm 114	Sunflower Seed	0.2	3000	4059	6	450	300	0	300	225	0	75	60	2.25	300
2015	Crop_s	Farm 114	Alfalfa	0.0667	11850	11850	3	225	300	0	300	0	0	0	60	0	420
2015	Crop_s	Farm 114	Chili	0.0333	15000	0	22.5	450	300	0	300	225	0	75	75	2.25	525
2015	Crop_s	Farm 114	Tomato	0.0667	72000	0	22.5	525	375	0	375	300	0	75	30	1.5	525
2015	Crop_s	Farm 114	Melon	0.0667	1800	0	0	525	375	0	375	300	0	75	60	2.25	270
2015	Crop_s	Farm 115	Wheat(spring)	0.0667	9000	5688	525	600	600	0	600	375	0	0	150	1.5	675
2015	Crop_s	Farm 115	Maize	0.1333	15000	23640	45	750	600	0	600	375	0	75	150	3.75	750
2015	Crop_s	Farm 115	Cotton	0.1333	4500	5580	90	300	300	0	300	375	15000	90	150	3	330
2015	Crop_s	Farm 115	Sunflower Seed	0.1333	3750	3382.5	9	750	600	0	600	375	15000	75	150	3.75	600
2015	Crop_s	Farm 115	Alfalfa	0.0333	12900	6450	4.5	300	300	0	450	0	0	0	54	0	375
2015	Crop_s	Farm 115	Chili	0.0333	21000	0	30	750	600	0	600	375	0	75	120	3.75	750
2015	Crop_s	Farm 115	Tomato	0.0667	75000	0	30	750	600	0	600	375	0	75	75	2.25	750
2015	Crop_s	Farm 115	Melon	0.0667	2400	0	1.5	750	600	0	600	375	0	75	150	3.75	375
2015	Crop_s	Farm 116	Wheat(spring)	0.0667	5850	3697.2	450	600	375	0	375	300	0	0	99	1.5	525
2015	Crop_s	Farm 116	Maize	0.1333	12600	19857.6	37.5	450	525	0	600	225	0	75	81	2.25	525
2015	Crop_s	Farm 116	Cotton	0.1333	3225	3999	90	225	225	0	300	375	0	75	69	3	225
2015	Crop_s	Farm 116	Sunflower Seed	0.1333	3300	2976.6	7.5	600	600	0	525	375	0	75	93	3	330
2015	Crop_s	Farm 116	Alfalfa	0.0333	12900	6450	4.5	225	225	0	300	0	0	0	60	0	420
2015	Crop_s	Farm 116	Chili	0.0333	19500	0	22.5	450	450	0	450	225	0	75	78	3.75	420
2015	Crop_s	Farm 116	Tomato	0.0667	73500	0	30	600	525	0	600	300	0	75	54	1.5	525
2015	Crop_s	Farm 116	Melon	0.0667	2265	0	1.5	600	525	0	525	315	0	75	93	3	375
2015	Crop_s	Farm 117	Wheat(spring)	0.0667	6900	4360.8	450	600	375	0	375	225	0	0	84	1.5	525
2015	Crop_s	Farm 117	Maize	0.1333	12300	19384.8	37.5	750	450	0	600	375	0	75	82.5	3	525
2015	Crop_s	Farm 117	Cotton	0.1333	3150	3906	90	300	300	0	270	225	0	90	69	2.25	225
2015	Crop_s	Farm 117	Sunflower Seed	0.1333	3150	2841.3	7.5	750	600	0	450	300	0	90	93	3	375
2015	Crop_s	Farm 117	Alfalfa	0.0333	12750	6375	3	300	225	0	300	0	0	0	54	0	420
2015	Crop_s	Farm 117	Chili	0.0333	19500	0	28.2	600	375	0	450	375	0	75	102.6	3	480
2015	Crop_s	Farm 117	Tomato	0.0667	75000	0	22.5	525	450	0	450	330	0	75	60	1.5	525
2015	Crop_s	Farm 117	Melon	0.0667	2265	0	1.5	525	450	0	375	345	0	75	77.4	3	375
2015	Crop_s	Farm 118	Wheat(spring)	0.0667	6150	3886.8	450	600	375	0	375	225	0	0	69	1.5	525
2015	Crop_s	Farm 118	Maize	0.1333	12600	19857.6	37.5	750	600	0	375	300	0	75	72	3	570
2015	Crop_s	Farm 118	Cotton	0.1333	3300	4092	90	225	225	0	225	300	0	75	69	3.3	225
2015	Crop_s	Farm 118	Sunflower Seed	0.1333	3450	3111.9	7.5	600	375	0	525	300	0	60	77.4	2.25	375
2015	Crop_s	Farm 118	Alfalfa	0.0333	12600	6300	4.5	300	225	0	300	0	0	0	54	0	420
2015	Crop_s	Farm 118	Chili	0.0333	18000	0	22.5	600	450	0	300	300	0	75	85.2	2.25	525
2015	Crop_s	Farm 118	Tomato	0.0667	75000	0	30	600	375	0	450	345	0	75	54	2.25	525
2015	Crop_s	Farm 118	Melon	0.0667	2235	0	1.5	600	375	0	375	345	0	75	87	2.25	330
2015	Crop_s	Farm 119	Wheat(spring)	0.0667	6150	3886.8	450	600	375	0	375	375	0	0	114	0.75	525
2015	Crop_s	Farm 119	Maize	0.1333	12750	20094	37.5	750	600	0	525	300	0	75	81	2.25	525
2015	Crop_s	Farm 119	Cotton	0.2	3000	5580	52.5	225	225	0	240	300	0	75	81	3	300
2015	Crop_s	Farm 119	Sunflower Seed	0.2	3150	4261.95	7.5	600	375	0	600	300	0	75	87	2.25	375
2015	Crop_s	Farm 119	Alfalfa	0.0667	12750	12750	4.5	225	300	0	375	0	0	0	54	0	420
2015	Crop_s	Farm 119	Chili	0.0333	21000	0	30	525	450	0	375	300	0	75	82.8	2.25	525
2015	Crop_s	Farm 119	Tomato	0.0667	74250	0	22.5	675	375	0	525	375	0	75	54	1.5	480
2015	Crop_s	Farm 119	Melon	0.0667	2220	0	1.5	675	375	0	450	345	0	75	70.2	3	375
2015	Crop_s	Farm 12	Wheat(spring)	0.0667	5250	3318	345	300	300	0	300	225	0	0	60	0.675	375
2015	Crop_s	Farm 12	Maize	0.1333	10500	16548	37.5	450	300	0	300	225	0	75	60	2.25	525
2015	Crop_s	Farm 12	Cotton	0.2	2250	4185	45	150	150	0	150	225	0	75	60	2.25	180
2015	Crop_s	Farm 12	Sunflower Seed	0.2	3000	4059	6	450	300	0	300	225	0	75	60	2.25	300
2015	Crop_s	Farm 12	Alfalfa	0.0667	11850	11850	3	225	300	0	300	0	0	0	60	0	420
2015	Crop_s	Farm 12	Chili	0.0333	15000	0	22.5	450	300	0	300	225	0	75	75	2.25	525
2015	Crop_s	Farm 12	Tomato	0.0667	72000	0	22.5	525	375	0	375	300	0	75	30	1.5	525
2015	Crop_s	Farm 12	Melon	0.0667	1800	0	0	525	375	0	375	300	0	75	60	2.25	270
2015	Crop_s	Farm 120	Wheat(spring)	0.0667	6300	3981.6	525	600	300	0	375	225	0	0	63	1.5	375
2015	Crop_s	Farm 120	Maize	0.1333	13200	20803.2	37.5	675	375	0	375	375	0	75	84	3	570
2015	Crop_s	Farm 120	Cotton	0.2	3300	6138	52.5	300	225	0	300	300	0	75	81	3	300
2015	Crop_s	Farm 120	Sunflower Seed	0.2	3300	4464.9	9	450	450	0	525	300	0	75	78	3	330
2015	Crop_s	Farm 120	Alfalfa	0.0667	12600	12600	4.5	225	225	0	375	0	0	0	60	0	420
2015	Crop_s	Farm 120	Chili	0.0333	18000	0	30	600	450	0	450	375	0	75	93	3.75	420
2015	Crop_s	Farm 120	Tomato	0.0667	72000	0	30	600	600	0	450	330	0	75	54	1.5	525
2015	Crop_s	Farm 120	Melon	0.0667	2310	0	1.5	600	375	0	525	375	0	75	78	2.25	375
2015	Crop_s	Farm 121	Wheat(spring)	0.0667	6900	4360.8	450	600	300	0	300	225	0	0	129	1.5	525
2015	Crop_s	Farm 121	Maize	0.1333	12000	18912	30	600	375	0	375	375	0	75	99	2.25	525
2015	Crop_s	Farm 121	Cotton	0.1333	3225	3999	52.5	225	300	0	270	225	0	75	81	3	225
2015	Crop_s	Farm 121	Sunflower Seed	0.1333	3600	3247.2	7.5	600	450	0	450	300	0	75	84	3	375
2015	Crop_s	Farm 121	Alfalfa	0.0333	12300	6150	4.5	300	300	0	450	0	0	0	54	0	420
2015	Crop_s	Farm 121	Chili	0.0333	16500	0	28.2	600	300	0	300	375	0	75	85.2	3.75	525
2015	Crop_s	Farm 121	Tomato	0.0667	72000	0	30	525	450	0	450	315	0	75	60	1.5	525
2015	Crop_s	Farm 121	Melon	0.0667	2205	0	1.5	525	450	0	450	345	0	75	85.2	2.25	375
2015	Crop_s	Farm 122	Wheat(spring)	0.0667	7350	4645.2	450	600	450	0	375	225	0	0	99	0.75	480
2015	Crop_s	Farm 122	Maize	0.1333	12450	19621.2	30	675	525	0	375	375	0	75	84	3	570
2015	Crop_s	Farm 122	Cotton	0.2	3075	5719.5	90	150	225	0	300	225	0	75	99	3.3	225
2015	Crop_s	Farm 122	Sunflower Seed	0.1333	3600	3247.2	7.5	600	450	0	375	300	0	75	85.2	2.25	375
2015	Crop_s	Farm 122	Alfalfa	0.0333	12150	6075	4.5	300	300	0	375	0	0	0	60	0	375
2015	Crop_s	Farm 122	Chili	0.0333	21000	0	22.5	600	300	0	375	300	0	75	78	2.25	525
2015	Crop_s	Farm 122	Tomato	0.0667	75000	0	22.5	600	525	0	450	285	0	75	54	1.5	570
2015	Crop_s	Farm 122	Melon	0.0667	2265	0	1.5	600	525	0	525	345	0	75	84	3	330
2015	Crop_s	Farm 123	Wheat(spring)	0.0667	7050	4455.6	450	600	375	0	375	225	0	0	63	1.5	525
2015	Crop_s	Farm 123	Maize	0.1333	12900	20330.4	30	600	375	0	375	300	0	75	87	3	525
2015	Crop_s	Farm 123	Cotton	0.2	3000	5580	90	225	225	0	225	300	0	75	81	3	300
2015	Crop_s	Farm 123	Sunflower Seed	0.2	3150	4261.95	7.5	600	450	0	375	300	0	75	84	2.25	375
2015	Crop_s	Farm 123	Alfalfa	0.0667	13650	13650	3	225	300	0	600	0	0	0	54	0	420
2015	Crop_s	Farm 123	Chili	0.0333	19500	0	22.5	675	300	0	300	300	0	75	88.2	2.25	495
2015	Crop_s	Farm 123	Tomato	0.0667	72000	0	22.5	600	450	0	525	300	0	75	54	1.5	525
2015	Crop_s	Farm 123	Melon	0.0667	2295	0	1.5	600	450	0	525	345	0	75	84	3	375
2015	Crop_s	Farm 124	Wheat(spring)	0.0667	6300	3981.6	450	600	375	0	225	225	0	0	63	1.5	525
2015	Crop_s	Farm 124	Maize	0.1333	13500	21276	30	600	330	0	450	300	0	75	84	2.25	525
2015	Crop_s	Farm 124	Cotton	0.2	3075	5719.5	90	300	300	0	240	225	0	75	99	3	300
2015	Crop_s	Farm 124	Sunflower Seed	0.2	3450	4667.85	7.5	600	300	0	375	300	0	75	84	3	375
2015	Crop_s	Farm 124	Alfalfa	0.0667	12450	12450	4.5	300	300	0	450	0	0	0	54	0	420
2015	Crop_s	Farm 124	Chili	0.0333	18000	0	30	675	375	0	450	375	0	75	87	3	480
2015	Crop_s	Farm 124	Tomato	0.0667	75000	0	30	525	375	0	525	330	0	75	70.2	2.25	525
2015	Crop_s	Farm 124	Melon	0.0667	2220	0	1.5	525	375	0	375	375	0	75	82.8	2.25	375
2015	Crop_s	Farm 125	Wheat(spring)	0.0667	6450	4076.4	450	600	375	0	225	300	0	0	63	0.75	525
2015	Crop_s	Farm 125	Maize	0.1333	12750	20094	40.5	600	450	0	450	300	0	75	81	3	570
2015	Crop_s	Farm 125	Cotton	0.2	3150	5859	90	300	300	0	300	225	0	75	99	3	225
2015	Crop_s	Farm 125	Sunflower Seed	0.2	3150	4261.95	9	600	450	0	600	375	0	75	82.8	3	330
2015	Crop_s	Farm 125	Alfalfa	0.0667	11250	11250	4.5	300	300	0	375	0	0	0	60	0	420
2015	Crop_s	Farm 125	Chili	0.0333	18750	0	22.5	600	300	0	375	300	0	75	93	3	570
2015	Crop_s	Farm 125	Tomato	0.0667	75000	0	22.5	600	375	0	450	345	0	75	70.5	2.25	525
2015	Crop_s	Farm 125	Melon	0.0667	2235	0	1.5	600	375	0	375	375	0	75	82.8	3	345
2015	Crop_s	Farm 126	Wheat(spring)	0.0667	6900	4360.8	390	600	375	0	375	225	0	0	63	0.75	495
2015	Crop_s	Farm 126	Maize	0.1333	12750	20094	37.5	600	375	0	300	300	0	75	70.2	2.25	525
2015	Crop_s	Farm 126	Cotton	0.2	3225	5998.5	90	225	225	0	300	300	0	75	115.5	3	225
2015	Crop_s	Farm 126	Sunflower Seed	0.2	3150	4261.95	8.25	600	300	0	375	300	0	75	99	2.25	375
2015	Crop_s	Farm 126	Alfalfa	0.0667	12600	12600	4.5	225	300	0	525	0	0	0	60	0	375
2015	Crop_s	Farm 126	Chili	0.0333	18000	0	22.5	525	450	0	375	375	0	75	85.2	3.75	420
2015	Crop_s	Farm 126	Tomato	0.0667	74250	0	22.5	525	600	0	375	300	0	75	54	1.5	525
2015	Crop_s	Farm 126	Melon	0.0667	2205	0	1.5	525	600	0	525	315	0	75	70.2	3	375
2015	Crop_s	Farm 127	Wheat(spring)	0.0667	7350	4645.2	525	450	450	0	375	225	0	0	63	1.5	390
2015	Crop_s	Farm 127	Maize	0.1333	12900	20330.4	37.5	600	450	0	375	300	0	75	62.4	3	570
2015	Crop_s	Farm 127	Cotton	0.2	3000	5580	60	225	225	0	300	300	0	75	84	3	225
2015	Crop_s	Farm 127	Sunflower Seed	0.2	3450	4667.85	9	600	375	0	450	300	0	75	92.4	3	375
2015	Crop_s	Farm 127	Alfalfa	0.0667	14100	14100	4.5	225	300	0	450	0	0	0	60	0	420
2015	Crop_s	Farm 127	Chili	0.0333	21000	0	28.2	675	450	0	600	375	0	75	78	2.25	420
2015	Crop_s	Farm 127	Tomato	0.0667	72750	0	30	600	450	0	525	315	0	75	54	1.5	525
2015	Crop_s	Farm 127	Melon	0.0667	2235	0	1.5	600	450	0	450	345	0	75	84	3	375
2015	Crop_s	Farm 128	Wheat(spring)	0.0667	6300	3981.6	450	600	300	0	450	300	0	0	63	0.75	450
2015	Crop_s	Farm 128	Maize	0.1333	13200	20803.2	37.5	600	375	0	450	375	0	75	82.5	3	525
2015	Crop_s	Farm 128	Cotton	0.2	3150	5859	52.5	225	300	0	225	225	0	75	99	3	300
2015	Crop_s	Farm 128	Sunflower Seed	0.2	3300	4464.9	8.25	600	600	0	450	375	0	75	78	3	330
2015	Crop_s	Farm 128	Alfalfa	0.0667	11400	11400	4.5	300	300	0	525	0	0	0	54	0	420
2015	Crop_s	Farm 128	Chili	0.0333	20250	0	22.5	675	375	0	450	300	0	75	78	2.25	420
2015	Crop_s	Farm 128	Tomato	0.0667	72750	0	22.5	750	600	0	450	345	0	75	54	1.5	570
2015	Crop_s	Farm 128	Melon	0.0667	2310	0	1.5	750	600	0	450	330	0	75	84	2.25	375
2015	Crop_s	Farm 129	Wheat(spring)	0.0667	6150	3886.8	450	600	375	0	375	225	0	0	99	1.5	525
2015	Crop_s	Farm 129	Maize	0.1333	13350	21039.6	37.5	600	375	0	525	300	0	75	81	2.25	525
2015	Crop_s	Farm 129	Cotton	0.2	3150	5859	52.5	225	300	0	225	225	0	75	90	3	225
2015	Crop_s	Farm 129	Sunflower Seed	0.2	3150	4261.95	8.25	600	300	0	300	225	0	75	84	3	375
2015	Crop_s	Farm 129	Alfalfa	0.0667	12450	12450	3	300	300	0	525	0	0	0	54	0	420
2015	Crop_s	Farm 129	Chili	0.0333	19500	0	28.2	600	450	0	300	375	0	75	102.6	3	420
2015	Crop_s	Farm 129	Tomato	0.0667	72000	0	30	600	450	0	525	375	0	75	60	2.25	525
2015	Crop_s	Farm 129	Melon	0.0667	2340	0	1.5	600	450	0	450	330	0	75	99	3	345
2015	Crop_s	Farm 13	Wheat(spring)	0.0667	6900	4360.8	390	600	375	0	375	225	0	0	63	0.75	495
2015	Crop_s	Farm 13	Maize	0.1333	12750	20094	37.5	600	375	0	300	300	0	75	70.2	2.25	525
2015	Crop_s	Farm 13	Cotton	0.2	3225	5998.5	90	225	225	0	300	300	0	75	115.5	3	225
2015	Crop_s	Farm 13	Sunflower Seed	0.2	3150	4261.95	8.25	600	300	0	375	300	0	75	99	2.25	375
2015	Crop_s	Farm 13	Alfalfa	0.0667	12600	12600	4.5	225	300	0	525	0	0	0	60	0	375
2015	Crop_s	Farm 13	Chili	0.0333	18000	0	22.5	525	450	0	375	375	0	75	85.2	3.75	420
2015	Crop_s	Farm 13	Tomato	0.0667	74250	0	22.5	525	600	0	375	300	0	75	54	1.5	525
2015	Crop_s	Farm 13	Melon	0.0667	2205	0	1.5	525	600	0	525	315	0	75	70.2	3	375
2015	Crop_s	Farm 130	Wheat(spring)	0.0667	6300	3981.6	450	600	375	0	225	225	0	0	63	1.5	525
2015	Crop_s	Farm 130	Maize	0.1333	13500	21276	30	600	330	0	450	300	0	75	84	2.25	525
2015	Crop_s	Farm 130	Cotton	0.2	3075	5719.5	90	300	300	0	240	225	0	75	99	3	300
2015	Crop_s	Farm 130	Sunflower Seed	0.2	3450	4667.85	7.5	600	300	0	375	300	0	75	84	3	375
2015	Crop_s	Farm 130	Alfalfa	0.0667	12450	12450	4.5	300	300	0	450	0	0	0	54	0	420
2015	Crop_s	Farm 130	Chili	0.0333	18000	0	30	675	375	0	450	375	0	75	87	3	480
2015	Crop_s	Farm 130	Tomato	0.0667	75000	0	30	525	375	0	525	330	0	75	70.2	2.25	525
2015	Crop_s	Farm 130	Melon	0.0667	2220	0	1.5	525	375	0	375	375	0	75	82.8	2.25	375
2015	Crop_s	Farm 131	Wheat(spring)	0.0667	6450	4076.4	450	600	375	0	225	300	0	0	63	0.75	525
2015	Crop_s	Farm 131	Maize	0.1333	12750	20094	40.5	600	450	0	450	300	0	75	81	3	570
2015	Crop_s	Farm 131	Cotton	0.2	3150	5859	90	300	300	0	300	225	0	75	99	3	225
2015	Crop_s	Farm 131	Sunflower Seed	0.2	3150	4261.95	9	600	450	0	600	375	0	75	82.8	3	330
2015	Crop_s	Farm 131	Alfalfa	0.0667	11250	11250	4.5	300	300	0	375	0	0	0	60	0	420
2015	Crop_s	Farm 131	Chili	0.0333	18750	0	22.5	600	300	0	375	300	0	75	93	3	570
2015	Crop_s	Farm 131	Tomato	0.0667	75000	0	22.5	600	375	0	450	345	0	75	70.5	2.25	525
2015	Crop_s	Farm 131	Melon	0.0667	2235	0	1.5	600	375	0	375	375	0	75	82.8	3	345
2015	Crop_s	Farm 132	Wheat(spring)	0.0667	6750	4266	450	600	375	0	300	225	0	0	63	0.75	525
2015	Crop_s	Farm 132	Maize	0.1333	12450	19621.2	40.5	750	450	0	375	300	0	75	84	3	525
2015	Crop_s	Farm 132	Cotton	0.2	3300	6138	90	300	300	0	300	300	0	75	99	3	225
2015	Crop_s	Farm 132	Sunflower Seed	0.2	3450	4667.85	9	750	375	0	525	300	0	75	82.8	2.25	330
2015	Crop_s	Farm 132	Alfalfa	0.0667	12900	12900	3	300	300	0	450	0	0	0	54	0	375
2015	Crop_s	Farm 132	Chili	0.0333	20250	0	22.5	750	450	0	300	375	0	75	82.2	2.25	525
2015	Crop_s	Farm 132	Tomato	0.0667	73500	0	30	750	450	0	525	375	0	75	67.5	1.5	525
2015	Crop_s	Farm 132	Melon	0.0667	2250	0	1.5	750	450	0	450	330	0	75	77.4	3	375
2015	Crop_s	Farm 133	Wheat(spring)	0.0667	6750	4266	450	300	375	0	600	225	0	0	63	1.5	525
2015	Crop_s	Farm 133	Maize	0.1333	13500	21276	37.5	675	450	0	600	225	0	75	81	2.25	525
2015	Crop_s	Farm 133	Cotton	0.2	3150	5859	90	225	225	0	225	300	0	90	114	2.25	225
2015	Crop_s	Farm 133	Sunflower Seed	0.2	3150	4261.95	9	600	375	0	375	375	0	75	77.4	3	375
2015	Crop_s	Farm 133	Alfalfa	0.0667	13200	13200	4.5	300	300	0	450	0	0	0	54	0	375
2015	Crop_s	Farm 133	Chili	0.0333	18450	0	30	600	375	0	450	375	0	75	85.2	3	525
2015	Crop_s	Farm 133	Tomato	0.0667	75000	0	22.5	525	450	0	525	300	0	75	60	1.5	480
2015	Crop_s	Farm 133	Melon	0.0667	2250	0	1.5	525	450	0	450	330	0	75	84	3	375
2015	Crop_s	Farm 134	Wheat(spring)	0.0667	7500	4740	450	600	300	0	375	225	0	0	84	0.75	480
2015	Crop_s	Farm 134	Maize	0.1333	12600	19857.6	37.5	600	300	0	375	375	0	75	99	2.25	525
2015	Crop_s	Farm 134	Cotton	0.2	3075	5719.5	90	300	225	0	225	225	0	90	69	2.25	225
2015	Crop_s	Farm 134	Sunflower Seed	0.2	3150	4261.95	9	600	300	0	375	375	0	75	84	3	375
2015	Crop_s	Farm 134	Alfalfa	0.0667	13350	13350	3	300	375	0	450	0	0	0	54	0	420
2015	Crop_s	Farm 134	Chili	0.0333	20250	0	28.2	525	375	0	450	300	0	75	82.8	2.25	375
2015	Crop_s	Farm 134	Tomato	0.0667	73500	0	22.5	675	525	0	600	285	0	75	60	2.25	480
2015	Crop_s	Farm 134	Melon	0.0667	2250	0	1.5	675	525	0	450	345	0	75	77.4	3	375
2015	Crop_s	Farm 135	Wheat(spring)	0.0667	6900	4360.8	450	600	375	0	300	300	0	0	102	1.5	375
2015	Crop_s	Farm 135	Maize	0.1333	12600	19857.6	37.5	600	300	0	375	300	0	75	100.5	3	525
2015	Crop_s	Farm 135	Cotton	0.2	3075	5719.5	90	225	150	0	300	225	0	75	84	3.3	225
2015	Crop_s	Farm 135	Sunflower Seed	0.2	3750	5073.75	9	600	375	0	525	375	0	75	77.4	2.25	375
2015	Crop_s	Farm 135	Alfalfa	0.0667	11700	11700	4.5	300	225	0	300	0	0	0	54	0	375
2015	Crop_s	Farm 135	Chili	0.0333	18000	0	22.5	450	600	0	375	300	0	75	92.4	3	420
2015	Crop_s	Farm 135	Tomato	0.0667	74250	0	22.5	675	450	0	375	300	0	75	54	1.5	525
2015	Crop_s	Farm 135	Melon	0.0667	2235	0	1.5	525	450	0	525	375	0	75	78	3	330
2015	Crop_s	Farm 136	Wheat(spring)	0.0667	6300	3981.6	525	600	300	0	375	225	0	0	63	1.5	375
2015	Crop_s	Farm 136	Maize	0.1333	13200	20803.2	37.5	675	375	0	375	375	0	75	84	3	570
2015	Crop_s	Farm 136	Cotton	0.2	3300	6138	52.5	300	225	0	300	300	0	75	81	3	300
2015	Crop_s	Farm 136	Sunflower Seed	0.2	3300	4464.9	9	450	450	0	525	300	0	75	78	3	330
2015	Crop_s	Farm 136	Alfalfa	0.0667	12600	12600	4.5	225	225	0	375	0	0	0	60	0	420
2015	Crop_s	Farm 136	Chili	0.0333	18000	0	30	600	450	0	450	375	0	75	93	3.75	420
2015	Crop_s	Farm 136	Tomato	0.0667	72000	0	30	600	600	0	450	330	0	75	54	1.5	525
2015	Crop_s	Farm 136	Melon	0.0667	2310	0	1.5	600	375	0	525	375	0	75	78	2.25	375
2015	Crop_s	Farm 137	Wheat(spring)	0.0667	6450	4076.4	450	600	375	0	300	300	0	0	60	1.5	420
2015	Crop_s	Farm 137	Maize	0.1333	12750	20094	37.5	600	375	0	450	225	0	75	62.4	3	675
2015	Crop_s	Farm 137	Cotton	0.1333	3300	4092	45	225	225	0	300	375	0	75	99	3	225
2015	Crop_s	Farm 137	Sunflower Seed	0.1333	3750	3382.5	6	600	375	0	600	375	0	75	67.5	3	375
2015	Crop_s	Farm 137	Alfalfa	0.0333	12600	6300	3	300	300	0	375	0	0	0	54	0	375
2015	Crop_s	Farm 137	Chili	0.0333	16500	0	22.5	600	300	0	375	300	0	75	87	3	420
2015	Crop_s	Farm 137	Tomato	0.0667	75000	0	22.5	600	450	0	450	300	0	75	54	1.5	570
2015	Crop_s	Farm 137	Melon	0.0667	2280	0	1.5	600	450	0	450	300	0	75	78	3	375
2015	Crop_s	Farm 138	Wheat(spring)	0.0667	6750	4266	375	600	375	0	450	300	0	0	63	1.5	375
2015	Crop_s	Farm 138	Maize	0.1333	12450	19621.2	37.5	600	450	0	450	300	0	75	73.2	2.25	600
2015	Crop_s	Farm 138	Cotton	0.2	3345	6221.7	52.5	225	225	0	150	225	0	75	81	3	300
2015	Crop_s	Farm 138	Sunflower Seed	0.2	3300	4464.9	7.5	675	300	0	450	375	0	75	78	2.25	330
2015	Crop_s	Farm 138	Alfalfa	0.0667	13050	13050	4.5	225	300	0	600	0	0	0	60	0	420
2015	Crop_s	Farm 138	Chili	0.0333	18000	0	22.5	525	300	0	300	375	0	75	93	3	375
2015	Crop_s	Farm 138	Tomato	0.0667	71250	0	22.5	600	450	0	375	330	0	75	54	1.5	525
2015	Crop_s	Farm 138	Melon	0.0667	2220	0	1.5	600	375	0	525	330	0	75	93	2.25	375
2015	Crop_s	Farm 139	Wheat(spring)	0.0667	7200	4550.4	450	600	375	0	525	225	0	0	63	1.5	450
2015	Crop_s	Farm 139	Maize	0.1333	12900	20330.4	37.5	600	345	0	450	375	0	75	84	3	525
2015	Crop_s	Farm 139	Cotton	0.2	3150	5859	52.5	225	225	0	150	300	0	75	114	3	300
2015	Crop_s	Farm 139	Sunflower Seed	0.2	3450	4667.85	7.5	750	300	0	450	300	0	75	93	3	330
2015	Crop_s	Farm 139	Alfalfa	0.0667	11850	11850	3	300	300	0	450	0	0	0	54	0	420
2015	Crop_s	Farm 139	Chili	0.0333	19500	0	28.2	375	375	0	450	225	0	75	82.2	2.25	420
2015	Crop_s	Farm 139	Tomato	0.0667	72000	0	30	525	450	0	375	300	0	75	60	1.5	525
2015	Crop_s	Farm 139	Melon	0.0667	2205	0	1.5	525	450	0	375	315	0	75	102	3	330
2015	Crop_s	Farm 14	Wheat(spring)	0.0667	6150	3886.8	390	450	600	0	375	300	0	0	63	0.75	480
2015	Crop_s	Farm 14	Maize	0.1333	13500	21276	37.5	600	300	0	375	225	0	75	99	3	525
2015	Crop_s	Farm 14	Cotton	0.2	3300	6138	52.5	300	300	0	225	300	0	75	99	2.1	225
2015	Crop_s	Farm 14	Sunflower Seed	0.2	3600	4870.8	7.5	600	300	0	300	300	0	75	102	2.25	375
2015	Crop_s	Farm 14	Alfalfa	0.0667	12600	12600	4.5	300	300	0	375	0	0	0	54	0	420
2015	Crop_s	Farm 14	Chili	0.0333	20250	0	22.5	600	300	0	375	225	0	75	85.2	3	420
2015	Crop_s	Farm 14	Tomato	0.0667	75000	0	22.5	525	525	0	450	300	0	75	54	2.25	525
2015	Crop_s	Farm 14	Melon	0.0667	2220	0	1.5	525	525	0	375	345	0	75	92.4	2.25	375
2015	Crop_s	Farm 140	Wheat(spring)	0.0667	6750	4266	525	450	450	0	450	300	0	0	63	1.5	450
2015	Crop_s	Farm 140	Maize	0.1333	12750	20094	37.5	600	525	0	450	375	0	75	70.2	3	525
2015	Crop_s	Farm 140	Cotton	0.2	3375	6277.5	90	225	300	0	225	225	0	90	115.5	2.25	225
2015	Crop_s	Farm 140	Sunflower Seed	0.2	3750	5073.75	7.5	600	375	0	300	300	0	75	70.2	2.25	375
2015	Crop_s	Farm 140	Alfalfa	0.0667	11700	11700	4.5	300	300	0	525	0	0	0	54	0	420
2015	Crop_s	Farm 140	Chili	0.0333	18000	0	28.2	600	300	0	375	300	0	75	82.8	2.25	375
2015	Crop_s	Farm 140	Tomato	0.0667	75000	0	30	600	450	0	450	300	0	75	54	1.5	525
2015	Crop_s	Farm 140	Melon	0.0667	2235	0	1.5	600	450	0	525	300	0	75	87	3	375
2015	Crop_s	Farm 141	Wheat(spring)	0.0667	6750	4266	360	600	375	0	375	300	0	0	60	0.75	420
2015	Crop_s	Farm 141	Maize	0.1333	12300	19384.8	37.5	600	375	0	375	375	0	75	62.4	2.25	570
2015	Crop_s	Farm 141	Cotton	0.2	3300	6138	90	225	300	0	300	300	0	75	115.5	3.3	225
2015	Crop_s	Farm 141	Sunflower Seed	0.2	3750	5073.75	7.5	600	375	0	375	300	0	75	87	3	375
2015	Crop_s	Farm 141	Alfalfa	0.0667	11550	11550	3	300	375	0	375	0	0	0	54	0	420
2015	Crop_s	Farm 141	Chili	0.0333	19500	0	22.5	450	375	0	375	375	0	75	85.2	3	420
2015	Crop_s	Farm 141	Tomato	0.0667	75000	0	22.5	600	450	0	450	330	0	75	60	2.25	525
2015	Crop_s	Farm 141	Melon	0.0667	2220	0	1.5	600	450	0	525	300	0	75	102	2.25	330
2015	Crop_s	Farm 142	Wheat(spring)	0.0667	6450	4076.4	450	600	300	0	300	375	0	0	114	0.75	525
2015	Crop_s	Farm 142	Maize	0.1333	12150	19148.4	37.5	600	375	0	375	375	0	75	73.2	3	600
2015	Crop_s	Farm 142	Cotton	0.1333	3000	3720	52.5	300	225	0	225	375	0	75	81	3	300
2015	Crop_s	Farm 142	Sunflower Seed	0.1333	3450	3111.9	7.5	600	375	0	525	300	0	75	102	3	330
2015	Crop_s	Farm 142	Alfalfa	0.0333	11250	5625	4.5	300	225	0	375	0	0	0	60	0	420
2015	Crop_s	Farm 142	Chili	0.0333	18750	0	30	450	375	0	300	225	0	75	78	2.25	420
2015	Crop_s	Farm 142	Tomato	0.0667	73500	0	30	675	450	0	375	300	0	75	54	1.5	480
2015	Crop_s	Farm 142	Melon	0.0667	2250	0	1.5	675	450	0	525	330	0	75	92.4	2.25	375
2015	Crop_s	Farm 143	Wheat(spring)	0.0667	6750	4266	525	450	450	0	450	300	0	0	63	1.5	450
2015	Crop_s	Farm 143	Maize	0.1333	12750	20094	37.5	600	525	0	450	375	0	75	70.2	3	525
2015	Crop_s	Farm 143	Cotton	0.2	3375	6277.5	90	225	300	0	225	225	0	90	115.5	2.25	225
2015	Crop_s	Farm 143	Sunflower Seed	0.2	3750	5073.75	7.5	600	375	0	300	300	0	75	70.2	2.25	375
2015	Crop_s	Farm 143	Alfalfa	0.0667	11700	11700	4.5	300	300	0	525	0	0	0	54	0	420
2015	Crop_s	Farm 143	Chili	0.0333	18000	0	28.2	600	300	0	375	300	0	75	82.8	2.25	375
2015	Crop_s	Farm 143	Tomato	0.0667	75000	0	30	600	450	0	450	300	0	75	54	1.5	525
2015	Crop_s	Farm 143	Melon	0.0667	2235	0	1.5	600	450	0	525	300	0	75	87	3	375
2015	Crop_s	Farm 144	Wheat(spring)	0.0667	6450	4076.4	450	600	300	0	375	300	0	0	99	1.5	525
2015	Crop_s	Farm 144	Maize	0.1333	12150	19148.4	37.5	600	525	0	525	300	0	75	73.2	3	525
2015	Crop_s	Farm 144	Cotton	0.1333	3150	3906	52.5	300	225	0	300	375	0	75	81	3	300
2015	Crop_s	Farm 144	Sunflower Seed	0.1333	3450	3111.9	7.5	600	375	0	525	300	0	75	92.4	2.25	330
2015	Crop_s	Farm 144	Alfalfa	0.0333	12450	6225	3	225	225	0	375	0	0	0	54	0	420
2015	Crop_s	Farm 144	Chili	0.0333	19500	0	22.5	600	375	0	300	225	0	75	93	3	480
2015	Crop_s	Farm 144	Tomato	0.0667	73500	0	22.5	675	525	0	375	300	0	75	54	1.5	525
2015	Crop_s	Farm 144	Melon	0.0667	2190	0	1.5	675	525	0	450	315	0	75	84	3	375
2015	Crop_s	Farm 145	Wheat(spring)	0.0667	6900	4360.8	450	600	300	0	300	225	0	0	129	1.5	525
2015	Crop_s	Farm 145	Maize	0.1333	12000	18912	30	600	375	0	375	375	0	75	99	2.25	525
2015	Crop_s	Farm 145	Cotton	0.1333	3225	3999	52.5	225	300	0	270	225	0	75	81	3	225
2015	Crop_s	Farm 145	Sunflower Seed	0.1333	3600	3247.2	7.5	600	450	0	450	300	0	75	84	3	375
2015	Crop_s	Farm 145	Alfalfa	0.0333	12300	6150	4.5	300	300	0	450	0	0	0	54	0	420
2015	Crop_s	Farm 145	Chili	0.0333	16500	0	28.2	600	300	0	300	375	0	75	85.2	3.75	525
2015	Crop_s	Farm 145	Tomato	0.0667	72000	0	30	525	450	0	450	315	0	75	60	1.5	525
2015	Crop_s	Farm 145	Melon	0.0667	2205	0	1.5	525	450	0	450	345	0	75	85.2	2.25	375
2015	Crop_s	Farm 146	Wheat(spring)	0.0667	7350	4645.2	450	600	450	0	375	225	0	0	99	0.75	480
2015	Crop_s	Farm 146	Maize	0.1333	12450	19621.2	30	675	525	0	375	375	0	75	84	3	570
2015	Crop_s	Farm 146	Cotton	0.2	3075	5719.5	90	150	225	0	300	225	0	75	99	3.3	225
2015	Crop_s	Farm 146	Sunflower Seed	0.1333	3600	3247.2	7.5	600	450	0	375	300	0	75	85.2	2.25	375
2015	Crop_s	Farm 146	Alfalfa	0.0333	12150	6075	4.5	300	300	0	375	0	0	0	60	0	375
2015	Crop_s	Farm 146	Chili	0.0333	21000	0	22.5	600	300	0	375	300	0	75	78	2.25	525
2015	Crop_s	Farm 146	Tomato	0.0667	75000	0	22.5	600	525	0	450	285	0	75	54	1.5	570
2015	Crop_s	Farm 146	Melon	0.0667	2265	0	1.5	600	525	0	525	345	0	75	84	3	330
2015	Crop_s	Farm 147	Wheat(spring)	0.0667	7050	4455.6	450	600	375	0	375	225	0	0	63	1.5	525
2015	Crop_s	Farm 147	Maize	0.1333	12900	20330.4	30	600	375	0	375	300	0	75	87	3	525
2015	Crop_s	Farm 147	Cotton	0.2	3000	5580	90	225	225	0	225	300	0	75	81	3	300
2015	Crop_s	Farm 147	Sunflower Seed	0.2	3150	4261.95	7.5	600	450	0	375	300	0	75	84	2.25	375
2015	Crop_s	Farm 147	Alfalfa	0.0667	13650	13650	3	225	300	0	600	0	0	0	54	0	420
2015	Crop_s	Farm 147	Chili	0.0333	19500	0	22.5	675	300	0	300	300	0	75	88.2	2.25	495
2015	Crop_s	Farm 147	Tomato	0.0667	72000	0	22.5	600	450	0	525	300	0	75	54	1.5	525
2015	Crop_s	Farm 147	Melon	0.0667	2295	0	1.5	600	450	0	525	345	0	75	84	3	375
2015	Crop_s	Farm 148	Wheat(spring)	0.0667	6750	4266	390	450	300	0	525	300	0	0	63	1.5	480
2015	Crop_s	Farm 148	Maize	0.1333	13200	20803.2	37.5	600	450	0	600	375	0	75	81	3	525
2015	Crop_s	Farm 148	Cotton	0.2	3000	5580	90	300	300	0	300	225	0	75	99	3	225
2015	Crop_s	Farm 148	Sunflower Seed	0.2	3450	4667.85	7.5	600	375	0	300	300	0	75	66	2.25	330
2015	Crop_s	Farm 148	Alfalfa	0.0667	11850	11850	4.5	300	300	0	375	0	0	0	54	0	420
2015	Crop_s	Farm 148	Chili	0.0333	20250	0	28.2	600	375	0	300	375	0	75	93	2.25	570
2015	Crop_s	Farm 148	Tomato	0.0667	72000	0	30	750	525	0	450	300	0	75	54	1.5	480
2015	Crop_s	Farm 148	Melon	0.0667	2250	0	1.5	750	525	0	525	330	0	75	82.8	3	375
2015	Crop_s	Farm 149	Wheat(spring)	0.0667	6750	4266	390	450	450	0	525	225	0	0	63	1.5	375
2015	Crop_s	Farm 149	Maize	0.1333	12300	19384.8	37.5	600	450	0	345	300	0	75	79.5	3	525
2015	Crop_s	Farm 149	Cotton	0.2	3150	5859	90	225	225	0	225	300	0	90	114	2.25	225
2015	Crop_s	Farm 149	Sunflower Seed	0.2	3150	4261.95	7.5	750	450	0	375	375	0	75	82.8	3	375
2015	Crop_s	Farm 149	Alfalfa	0.0667	11550	11550	3	225	300	0	600	0	0	0	60	0	420
2015	Crop_s	Farm 149	Chili	0.0333	21000	0	22.5	675	375	0	300	375	0	75	85.2	3	525
2015	Crop_s	Farm 149	Tomato	0.0667	74250	0	22.5	675	450	0	525	330	0	75	70.2	1.5	570
2015	Crop_s	Farm 149	Melon	0.0667	2235	0	1.5	675	450	0	450	330	0	75	70.2	2.25	375
2015	Crop_s	Farm 15	Wheat(spring)	0.0667	6450	4076.4	450	600	300	0	300	375	0	0	114	0.75	525
2015	Crop_s	Farm 15	Maize	0.1333	12150	19148.4	37.5	600	375	0	375	375	0	75	73.2	3	600
2015	Crop_s	Farm 15	Cotton	0.1333	3000	3720	52.5	300	225	0	225	375	0	75	81	3	300
2015	Crop_s	Farm 15	Sunflower Seed	0.1333	3450	3111.9	7.5	600	375	0	525	300	0	75	102	3	330
2015	Crop_s	Farm 15	Alfalfa	0.0333	11250	5625	4.5	300	225	0	375	0	0	0	60	0	420
2015	Crop_s	Farm 15	Chili	0.0333	18750	0	30	450	375	0	300	225	0	75	78	2.25	420
2015	Crop_s	Farm 15	Tomato	0.0667	73500	0	30	675	450	0	375	300	0	75	54	1.5	480
2015	Crop_s	Farm 15	Melon	0.0667	2250	0	1.5	675	450	0	525	330	0	75	92.4	2.25	375
2015	Crop_s	Farm 150	Wheat(spring)	0.0667	6750	4266	375	450	300	0	525	240	0	0	63	0.75	375
2015	Crop_s	Farm 150	Maize	0.1333	13050	20566.8	37.5	600	450	0	345	300	0	75	81	3	525
2015	Crop_s	Farm 150	Cotton	0.2	3150	5859	90	225	225	0	300	225	0	75	99	3.3	225
2015	Crop_s	Farm 150	Sunflower Seed	0.2	3150	4261.95	7.5	600	300	0	375	375	0	75	70.2	2.25	375
2015	Crop_s	Farm 150	Alfalfa	0.0667	11700	11700	4.5	300	300	0	450	0	0	0	54	0	375
2015	Crop_s	Farm 150	Chili	0.0333	18750	0	22.5	600	300	0	300	225	0	75	78	2.25	525
2015	Crop_s	Farm 150	Tomato	0.0667	72000	0	22.5	675	525	0	600	345	0	75	70.5	1.5	525
2015	Crop_s	Farm 150	Melon	0.0667	2220	0	1.5	675	525	0	450	315	0	75	87	3	330
2015	Crop_s	Farm 151	Wheat(spring)	0.0667	6450	4076.4	375	450	405	0	525	300	0	0	63	1.5	450
2015	Crop_s	Farm 151	Maize	0.1333	12450	19621.2	37.5	750	600	0	375	300	0	75	82.5	2.25	525
2015	Crop_s	Farm 151	Cotton	0.2	3300	6138	52.5	300	225	0	225	225	0	75	81	3	300
2015	Crop_s	Farm 151	Sunflower Seed	0.2	3150	4261.95	7.5	600	300	0	450	300	0	75	87	3	375
2015	Crop_s	Farm 151	Alfalfa	0.0667	12900	12900	4.5	300	300	0	375	0	0	0	54	0	420
2015	Crop_s	Farm 151	Chili	0.0333	18000	0	28.2	450	300	0	375	225	0	75	88.2	3	525
2015	Crop_s	Farm 151	Tomato	0.0667	73500	0	30	525	450	0	600	375	0	75	67.5	2.25	525
2015	Crop_s	Farm 151	Melon	0.0667	2205	0	1.5	525	450	0	525	300	0	75	87	3	375
2015	Crop_s	Farm 152	Wheat(spring)	0.0667	6450	4076.4	390	525	300	0	450	300	0	0	63	1.5	525
2015	Crop_s	Farm 152	Maize	0.1333	12900	20330.4	37.5	600	375	0	300	300	0	75	81	3	570
2015	Crop_s	Farm 152	Cotton	0.2	3225	5998.5	52.5	225	225	0	225	300	0	75	99	3	300
2015	Crop_s	Farm 152	Sunflower Seed	0.2	3750	5073.75	7.5	750	600	0	525	300	0	75	93	2.25	375
2015	Crop_s	Farm 152	Alfalfa	0.0667	12750	12750	3	225	150	0	450	0	0	0	60	0	420
2015	Crop_s	Farm 152	Chili	0.0333	16500	0	22.5	450	300	0	300	375	0	75	88.2	2.25	525
2015	Crop_s	Farm 152	Tomato	0.0667	75000	0	22.5	525	450	0	450	300	0	75	60	2.25	525
2015	Crop_s	Farm 152	Melon	0.0667	2250	0	1.5	525	450	0	375	300	0	75	93	3	375
2015	Crop_s	Farm 153	Wheat(spring)	0.0667	6750	4266	450	525	375	0	375	300	0	0	114	1.5	495
2015	Crop_s	Farm 153	Maize	0.1333	12600	19857.6	37.5	600	375	0	600	300	0	75	82.5	3	600
2015	Crop_s	Farm 153	Cotton	0.2	3000	5580	52.5	225	225	0	300	225	0	75	114	2.1	225
2015	Crop_s	Farm 153	Sunflower Seed	0.2	3690	4992.6	7.5	750	450	0	525	300	0	90	82.2	3	330
2015	Crop_s	Farm 153	Alfalfa	0.0667	11100	11100	4.5	300	150	0	450	0	0	0	54	0	420
2015	Crop_s	Farm 153	Chili	0.0333	20250	0	30	600	375	0	450	300	0	75	88.2	2.25	480
2015	Crop_s	Farm 153	Tomato	0.0667	73500	0	30	600	375	0	450	330	0	75	54	1.5	480
2015	Crop_s	Farm 153	Melon	0.0667	2280	0	1.5	600	375	0	375	330	0	75	93	2.25	375
2015	Crop_s	Farm 154	Wheat(spring)	0.0667	6900	4360.8	375	375	375	0	375	300	0	0	81	1.5	450
2015	Crop_s	Farm 154	Maize	0.1333	13350	21039.6	37.5	600	300	0	300	375	0	75	81	3	525
2015	Crop_s	Farm 154	Cotton	0.2	3000	5580	52.5	225	225	0	300	225	0	75	114	2.1	225
2015	Crop_s	Farm 154	Sunflower Seed	0.2	3450	4667.85	7.5	600	375	0	300	300	0	75	70.2	3	330
2015	Crop_s	Farm 154	Alfalfa	0.0667	11250	11250	4.5	300	225	0	300	0	0	0	54	0	420
2015	Crop_s	Farm 154	Chili	0.0333	19500	0	22.5	525	300	0	375	300	0	75	102	3	525
2015	Crop_s	Farm 154	Tomato	0.0667	73500	0	22.5	600	450	0	525	375	0	75	67.5	1.5	480
2015	Crop_s	Farm 154	Melon	0.0667	2250	0	1.5	750	450	0	450	315	0	75	93	3	375
2015	Crop_s	Farm 155	Wheat(spring)	0.0667	6450	4076.4	450	600	300	0	375	300	0	0	99	1.5	525
2015	Crop_s	Farm 155	Maize	0.1333	12150	19148.4	37.5	600	525	0	525	300	0	75	73.2	3	525
2015	Crop_s	Farm 155	Cotton	0.1333	3150	3906	52.5	300	225	0	300	375	0	75	81	3	300
2015	Crop_s	Farm 155	Sunflower Seed	0.1333	3450	3111.9	7.5	600	375	0	525	300	0	75	92.4	2.25	330
2015	Crop_s	Farm 155	Alfalfa	0.0333	12450	6225	3	225	225	0	375	0	0	0	54	0	420
2015	Crop_s	Farm 155	Chili	0.0333	19500	0	22.5	600	375	0	300	225	0	75	93	3	480
2015	Crop_s	Farm 155	Tomato	0.0667	73500	0	22.5	675	525	0	375	300	0	75	54	1.5	525
2015	Crop_s	Farm 155	Melon	0.0667	2190	0	1.5	675	525	0	450	315	0	75	84	3	375
2015	Crop_s	Farm 156	Wheat(spring)	0.0667	6900	4360.8	450	600	300	0	300	225	0	0	129	1.5	525
2015	Crop_s	Farm 156	Maize	0.1333	12000	18912	30	600	375	0	375	375	0	75	99	2.25	525
2015	Crop_s	Farm 156	Cotton	0.1333	3225	3999	52.5	225	300	0	270	225	0	75	81	3	225
2015	Crop_s	Farm 156	Sunflower Seed	0.1333	3600	3247.2	7.5	600	450	0	450	300	0	75	84	3	375
2015	Crop_s	Farm 156	Alfalfa	0.0333	12300	6150	4.5	300	300	0	450	0	0	0	54	0	420
2015	Crop_s	Farm 156	Chili	0.0333	16500	0	28.2	600	300	0	300	375	0	75	85.2	3.75	525
2015	Crop_s	Farm 156	Tomato	0.0667	72000	0	30	525	450	0	450	315	0	75	60	1.5	525
2015	Crop_s	Farm 156	Melon	0.0667	2205	0	1.5	525	450	0	450	345	0	75	85.2	2.25	375
2015	Crop_s	Farm 157	Wheat(spring)	0.0667	6300	3981.6	450	600	375	0	225	225	0	0	63	1.5	525
2015	Crop_s	Farm 157	Maize	0.1333	13500	21276	30	600	330	0	450	300	0	75	84	2.25	525
2015	Crop_s	Farm 157	Cotton	0.2	3075	5719.5	90	300	300	0	240	225	0	75	99	3	300
2015	Crop_s	Farm 157	Sunflower Seed	0.2	3450	4667.85	7.5	600	300	0	375	300	0	75	84	3	375
2015	Crop_s	Farm 157	Alfalfa	0.0667	12450	12450	4.5	300	300	0	450	0	0	0	54	0	420
2015	Crop_s	Farm 157	Chili	0.0333	18000	0	30	675	375	0	450	375	0	75	87	3	480
2015	Crop_s	Farm 157	Tomato	0.0667	75000	0	30	525	375	0	525	330	0	75	70.2	2.25	525
2015	Crop_s	Farm 157	Melon	0.0667	2220	0	1.5	525	375	0	375	375	0	75	82.8	2.25	375
2015	Crop_s	Farm 158	Wheat(spring)	0.0667	6450	4076.4	450	600	375	0	225	300	0	0	63	0.75	525
2015	Crop_s	Farm 158	Maize	0.1333	12750	20094	40.5	600	450	0	450	300	0	75	81	3	570
2015	Crop_s	Farm 158	Cotton	0.2	3150	5859	90	300	300	0	300	225	0	75	99	3	225
2015	Crop_s	Farm 158	Sunflower Seed	0.2	3150	4261.95	9	600	450	0	600	375	0	75	82.8	3	330
2015	Crop_s	Farm 158	Alfalfa	0.0667	11250	11250	4.5	300	300	0	375	0	0	0	60	0	420
2015	Crop_s	Farm 158	Chili	0.0333	18750	0	22.5	600	300	0	375	300	0	75	93	3	570
2015	Crop_s	Farm 158	Tomato	0.0667	75000	0	22.5	600	375	0	450	345	0	75	70.5	2.25	525
2015	Crop_s	Farm 158	Melon	0.0667	2235	0	1.5	600	375	0	375	375	0	75	82.8	3	345
2015	Crop_s	Farm 159	Wheat(spring)	0.0667	6750	4266	450	600	375	0	300	225	0	0	63	0.75	525
2015	Crop_s	Farm 159	Maize	0.1333	12450	19621.2	40.5	750	450	0	375	300	0	75	84	3	525
2015	Crop_s	Farm 159	Cotton	0.2	3300	6138	90	300	300	0	300	300	0	75	99	3	225
2015	Crop_s	Farm 159	Sunflower Seed	0.2	3450	4667.85	9	750	375	0	525	300	0	75	82.8	2.25	330
2015	Crop_s	Farm 159	Alfalfa	0.0667	12900	12900	3	300	300	0	450	0	0	0	54	0	375
2015	Crop_s	Farm 159	Chili	0.0333	20250	0	22.5	750	450	0	300	375	0	75	82.2	2.25	525
2015	Crop_s	Farm 159	Tomato	0.0667	73500	0	30	750	450	0	525	375	0	75	67.5	1.5	525
2015	Crop_s	Farm 159	Melon	0.0667	2250	0	1.5	750	450	0	450	330	0	75	77.4	3	375
2015	Crop_s	Farm 16	Wheat(spring)	0.0667	6750	4266	450	300	375	0	600	225	0	0	63	1.5	525
2015	Crop_s	Farm 16	Maize	0.1333	13500	21276	37.5	675	450	0	600	225	0	75	81	2.25	525
2015	Crop_s	Farm 16	Cotton	0.2	3150	5859	90	225	225	0	225	300	0	90	114	2.25	225
2015	Crop_s	Farm 16	Sunflower Seed	0.2	3150	4261.95	9	600	375	0	375	375	0	75	77.4	3	375
2015	Crop_s	Farm 16	Alfalfa	0.0667	13200	13200	4.5	300	300	0	450	0	0	0	54	0	375
2015	Crop_s	Farm 16	Chili	0.0333	18450	0	30	600	375	0	450	375	0	75	85.2	3	525
2015	Crop_s	Farm 16	Tomato	0.0667	75000	0	22.5	525	450	0	525	300	0	75	60	1.5	480
2015	Crop_s	Farm 16	Melon	0.0667	2250	0	1.5	525	450	0	450	330	0	75	84	3	375
2015	Crop_s	Farm 160	Wheat(spring)	0.0667	7350	4645.2	450	300	450	0	525	225	0	0	63	0.75	525
2015	Crop_s	Farm 160	Maize	0.1333	12150	19148.4	37.5	600	375	0	300	375	0	75	81	3	525
2015	Crop_s	Farm 160	Cotton	0.2	3375	6277.5	90	225	300	0	300	300	0	75	84	3.3	225
2015	Crop_s	Farm 160	Sunflower Seed	0.2	3450	4667.85	9	600	375	0	600	375	0	75	84	2.25	375
2015	Crop_s	Farm 160	Alfalfa	0.0667	12600	12600	4.5	300	300	0	300	0	0	0	54	0	420
2015	Crop_s	Farm 160	Chili	0.0333	18750	0	22.5	600	300	0	375	375	0	75	78	3.75	420
2015	Crop_s	Farm 160	Tomato	0.0667	72750	0	22.5	600	600	0	450	300	0	75	54	2.25	525
2015	Crop_s	Farm 160	Melon	0.0667	2265	0	1.5	600	600	0	525	315	0	75	84	2.25	330
2015	Crop_s	Farm 161	Wheat(spring)	0.0667	6900	4360.8	450	300	300	0	600	225	0	0	63	1.5	525
2015	Crop_s	Farm 161	Maize	0.1333	12000	18912	37.5	300	375	0	450	375	0	75	79.5	2.25	525
2015	Crop_s	Farm 161	Cotton	0.2	3375	6277.5	52.5	300	300	0	300	225	0	75	81	3	300
2015	Crop_s	Farm 161	Sunflower Seed	0.2	3300	4464.9	9	600	300	0	375	375	0	75	84	3	375
2015	Crop_s	Farm 161	Alfalfa	0.0667	11850	11850	3	225	300	0	375	0	0	0	60	0	420
2015	Crop_s	Farm 161	Chili	0.0333	18750	0	22.5	675	450	0	600	300	0	75	82.8	3	420
2015	Crop_s	Farm 161	Tomato	0.0667	72000	0	30	675	600	0	450	300	0	75	67.5	2.25	525
2015	Crop_s	Farm 161	Melon	0.0667	2235	0	1.5	675	600	0	525	300	0	75	87	3	375
2015	Crop_s	Farm 162	Wheat(spring)	0.0667	7500	4740	450	300	450	0	600	225	0	0	63	1.5	525
2015	Crop_s	Farm 162	Maize	0.1333	12750	20094	37.5	600	375	0	300	300	0	75	81	3	570
2015	Crop_s	Farm 162	Cotton	0.2	3300	6138	52.5	300	225	0	240	225	0	75	84	3	300
2015	Crop_s	Farm 162	Sunflower Seed	0.2	3150	4261.95	7.5	615	300	0	450	375	0	75	87	3	375
2015	Crop_s	Farm 162	Alfalfa	0.0667	11700	11700	4.5	300	375	0	375	0	0	0	54	0	420
2015	Crop_s	Farm 162	Chili	0.0333	20250	0	28.2	525	375	0	450	375	0	75	92.4	2.25	375
2015	Crop_s	Farm 162	Tomato	0.0667	73500	0	22.5	675	525	0	525	315	0	75	72	1.5	570
2015	Crop_s	Farm 162	Melon	0.0667	2235	0	1.5	675	525	0	450	300	0	75	93	2.25	375
2015	Crop_s	Farm 163	Wheat(spring)	0.0667	6000	3792	450	600	300	0	525	225	0	0	63	0.75	525
2015	Crop_s	Farm 163	Maize	0.1333	12600	19857.6	37.5	750	600	0	450	375	0	75	81	3	600
2015	Crop_s	Farm 163	Cotton	0.2	3300	6138	52.5	150	300	0	300	300	0	75	69	2.1	225
2015	Crop_s	Farm 163	Sunflower Seed	0.2	3450	4667.85	7.5	450	600	0	600	375	0	90	93	2.25	330
2015	Crop_s	Farm 163	Alfalfa	0.0667	13050	13050	3	300	225	0	375	0	0	0	54	0	375
2015	Crop_s	Farm 163	Chili	0.0333	21000	0	22.5	525	600	0	375	225	0	75	93	3	420
2015	Crop_s	Farm 163	Tomato	0.0667	72000	0	22.5	525	450	0	600	285	0	75	54	2.25	525
2015	Crop_s	Farm 163	Melon	0.0667	2265	0	1.5	525	450	0	450	330	0	75	93	3	375
2015	Crop_s	Farm 164	Wheat(spring)	0.0667	5850	3697.2	450	600	375	0	375	300	0	0	99	1.5	525
2015	Crop_s	Farm 164	Maize	0.1333	12600	19857.6	37.5	450	525	0	600	225	0	75	81	2.25	525
2015	Crop_s	Farm 164	Cotton	0.1333	3225	3999	90	225	225	0	300	375	0	75	69	3	225
2015	Crop_s	Farm 164	Sunflower Seed	0.1333	3300	2976.6	7.5	600	600	0	525	375	0	75	93	3	330
2015	Crop_s	Farm 164	Alfalfa	0.0333	12900	6450	4.5	225	225	0	300	0	0	0	60	0	420
2015	Crop_s	Farm 164	Chili	0.0333	19500	0	22.5	450	450	0	450	225	0	75	78	3.75	420
2015	Crop_s	Farm 164	Tomato	0.0667	73500	0	30	600	525	0	600	300	0	75	54	1.5	525
2015	Crop_s	Farm 164	Melon	0.0667	2265	0	1.5	600	525	0	525	315	0	75	93	3	375
2015	Crop_s	Farm 17	Wheat(spring)	0.0667	7350	4645.2	450	600	450	0	375	225	0	0	99	0.75	480
2015	Crop_s	Farm 17	Maize	0.1333	12450	19621.2	30	675	525	0	375	375	0	75	84	3	570
2015	Crop_s	Farm 17	Cotton	0.2	3075	5719.5	90	150	225	0	300	225	0	75	99	3.3	225
2015	Crop_s	Farm 17	Sunflower Seed	0.1333	3600	3247.2	7.5	600	450	0	375	300	0	75	85.2	2.25	375
2015	Crop_s	Farm 17	Alfalfa	0.0333	12150	6075	4.5	300	300	0	375	0	0	0	60	0	375
2015	Crop_s	Farm 17	Chili	0.0333	21000	0	22.5	600	300	0	375	300	0	75	78	2.25	525
2015	Crop_s	Farm 17	Tomato	0.0667	75000	0	22.5	600	525	0	450	285	0	75	54	1.5	570
2015	Crop_s	Farm 17	Melon	0.0667	2265	0	1.5	600	525	0	525	345	0	75	84	3	330
2015	Crop_s	Farm 18	Wheat(spring)	0.0667	9000	5688	525	600	600	0	600	375	0	0	150	1.5	675
2015	Crop_s	Farm 18	Maize	0.1333	15000	23640	45	750	600	0	600	375	0	75	150	3.75	750
2015	Crop_s	Farm 18	Cotton	0.1333	4500	5580	90	300	300	0	300	375	15000	90	150	3	330
2015	Crop_s	Farm 18	Sunflower Seed	0.1333	3750	3382.5	9	750	600	0	600	375	15000	75	150	3.75	600
2015	Crop_s	Farm 18	Alfalfa	0.0333	12900	6450	4.5	300	300	0	450	0	0	0	54	0	375
2015	Crop_s	Farm 18	Chili	0.0333	21000	0	30	750	600	0	600	375	0	75	120	3.75	750
2015	Crop_s	Farm 18	Tomato	0.0667	75000	0	30	750	600	0	600	375	0	75	75	2.25	750
2015	Crop_s	Farm 18	Melon	0.0667	2400	0	1.5	750	600	0	600	375	0	75	150	3.75	375
2015	Crop_s	Farm 19	Wheat(spring)	0.0667	7050	4455.6	450	600	375	0	375	225	0	0	63	1.5	525
2015	Crop_s	Farm 19	Maize	0.1333	12900	20330.4	30	600	375	0	375	300	0	75	87	3	525
2015	Crop_s	Farm 19	Cotton	0.2	3000	5580	90	225	225	0	225	300	0	75	81	3	300
2015	Crop_s	Farm 19	Sunflower Seed	0.2	3150	4261.95	7.5	600	450	0	375	300	0	75	84	2.25	375
2015	Crop_s	Farm 19	Alfalfa	0.0667	13650	13650	3	225	300	0	600	0	0	0	54	0	420
2015	Crop_s	Farm 19	Chili	0.0333	19500	0	22.5	675	300	0	300	300	0	75	88.2	2.25	495
2015	Crop_s	Farm 19	Tomato	0.0667	72000	0	22.5	600	450	0	525	300	0	75	54	1.5	525
2015	Crop_s	Farm 19	Melon	0.0667	2295	0	1.5	600	450	0	525	345	0	75	84	3	375
2015	Crop_s	Farm 2	Wheat(spring)	0.0667	7350	4645.2	450	300	450	0	525	225	0	0	63	0.75	525
2015	Crop_s	Farm 2	Maize	0.1333	12150	19148.4	37.5	600	375	0	300	375	0	75	81	3	525
2015	Crop_s	Farm 2	Cotton	0.2	3375	6277.5	90	225	300	0	300	300	0	75	84	3.3	225
2015	Crop_s	Farm 2	Sunflower Seed	0.2	3450	4667.85	9	600	375	0	600	375	0	75	84	2.25	375
2015	Crop_s	Farm 2	Alfalfa	0.0667	12600	12600	4.5	300	300	0	300	0	0	0	54	0	420
2015	Crop_s	Farm 2	Chili	0.0333	18750	0	22.5	600	300	0	375	375	0	75	78	3.75	420
2015	Crop_s	Farm 2	Tomato	0.0667	72750	0	22.5	600	600	0	450	300	0	75	54	2.25	525
2015	Crop_s	Farm 2	Melon	0.0667	2265	0	1.5	600	600	0	525	315	0	75	84	2.25	330
2015	Crop_s	Farm 20	Wheat(spring)	0.0667	6900	4360.8	450	300	300	0	600	225	0	0	63	1.5	525
2015	Crop_s	Farm 20	Maize	0.1333	12000	18912	37.5	300	375	0	450	375	0	75	79.5	2.25	525
2015	Crop_s	Farm 20	Cotton	0.2	3375	6277.5	52.5	300	300	0	300	225	0	75	81	3	300
2015	Crop_s	Farm 20	Sunflower Seed	0.2	3300	4464.9	9	600	300	0	375	375	0	75	84	3	375
2015	Crop_s	Farm 20	Alfalfa	0.0667	11850	11850	3	225	300	0	375	0	0	0	60	0	420
2015	Crop_s	Farm 20	Chili	0.0333	18750	0	22.5	675	450	0	600	300	0	75	82.8	3	420
2015	Crop_s	Farm 20	Tomato	0.0667	72000	0	30	675	600	0	450	300	0	75	67.5	2.25	525
2015	Crop_s	Farm 20	Melon	0.0667	2235	0	1.5	675	600	0	525	300	0	75	87	3	375
2015	Crop_s	Farm 21	Wheat(spring)	0.0667	6750	4266	360	600	375	0	375	300	0	0	60	0.75	420
2015	Crop_s	Farm 21	Maize	0.1333	12300	19384.8	37.5	600	375	0	375	375	0	75	62.4	2.25	570
2015	Crop_s	Farm 21	Cotton	0.2	3300	6138	90	225	300	0	300	300	0	75	115.5	3.3	225
2015	Crop_s	Farm 21	Sunflower Seed	0.2	3750	5073.75	7.5	600	375	0	375	300	0	75	87	3	375
2015	Crop_s	Farm 21	Alfalfa	0.0667	11550	11550	3	300	375	0	375	0	0	0	54	0	420
2015	Crop_s	Farm 21	Chili	0.0333	19500	0	22.5	450	375	0	375	375	0	75	85.2	3	420
2015	Crop_s	Farm 21	Tomato	0.0667	75000	0	22.5	600	450	0	450	330	0	75	60	2.25	525
2015	Crop_s	Farm 21	Melon	0.0667	2220	0	1.5	600	450	0	525	300	0	75	102	2.25	330
2015	Crop_s	Farm 22	Wheat(spring)	0.0667	7500	4740	450	300	450	0	600	225	0	0	63	1.5	525
2015	Crop_s	Farm 22	Maize	0.1333	12750	20094	37.5	600	375	0	300	300	0	75	81	3	570
2015	Crop_s	Farm 22	Cotton	0.2	3300	6138	52.5	300	225	0	240	225	0	75	84	3	300
2015	Crop_s	Farm 22	Sunflower Seed	0.2	3150	4261.95	7.5	615	300	0	450	375	0	75	87	3	375
2015	Crop_s	Farm 22	Alfalfa	0.0667	11700	11700	4.5	300	375	0	375	0	0	0	54	0	420
2015	Crop_s	Farm 22	Chili	0.0333	20250	0	28.2	525	375	0	450	375	0	75	92.4	2.25	375
2015	Crop_s	Farm 22	Tomato	0.0667	73500	0	22.5	675	525	0	525	315	0	75	72	1.5	570
2015	Crop_s	Farm 22	Melon	0.0667	2235	0	1.5	675	525	0	450	300	0	75	93	2.25	375
2015	Crop_s	Farm 23	Wheat(spring)	0.0667	6000	3792	450	600	300	0	525	225	0	0	63	0.75	525
2015	Crop_s	Farm 23	Maize	0.1333	12600	19857.6	37.5	750	600	0	450	375	0	75	81	3	600
2015	Crop_s	Farm 23	Cotton	0.2	3300	6138	52.5	150	300	0	300	300	0	75	69	2.1	225
2015	Crop_s	Farm 23	Sunflower Seed	0.2	3450	4667.85	7.5	450	600	0	600	375	0	90	93	2.25	330
2015	Crop_s	Farm 23	Alfalfa	0.0667	13050	13050	3	300	225	0	375	0	0	0	54	0	375
2015	Crop_s	Farm 23	Chili	0.0333	21000	0	22.5	525	600	0	375	225	0	75	93	3	420
2015	Crop_s	Farm 23	Tomato	0.0667	72000	0	22.5	525	450	0	600	285	0	75	54	2.25	525
2015	Crop_s	Farm 23	Melon	0.0667	2265	0	1.5	525	450	0	450	330	0	75	93	3	375
2015	Crop_s	Farm 24	Wheat(spring)	0.0667	5850	3697.2	450	600	375	0	375	300	0	0	99	1.5	525
2015	Crop_s	Farm 24	Maize	0.1333	12600	19857.6	37.5	450	525	0	600	225	0	75	81	2.25	525
2015	Crop_s	Farm 24	Cotton	0.1333	3225	3999	90	225	225	0	300	375	0	75	69	3	225
2015	Crop_s	Farm 24	Sunflower Seed	0.1333	3300	2976.6	7.5	600	600	0	525	375	0	75	93	3	330
2015	Crop_s	Farm 24	Alfalfa	0.0333	12900	6450	4.5	225	225	0	300	0	0	0	60	0	420
2015	Crop_s	Farm 24	Chili	0.0333	19500	0	22.5	450	450	0	450	225	0	75	78	3.75	420
2015	Crop_s	Farm 24	Tomato	0.0667	73500	0	30	600	525	0	600	300	0	75	54	1.5	525
2015	Crop_s	Farm 24	Melon	0.0667	2265	0	1.5	600	525	0	525	315	0	75	93	3	375
2015	Crop_s	Farm 25	Wheat(spring)	0.0667	6900	4360.8	450	600	375	0	375	225	0	0	84	1.5	525
2015	Crop_s	Farm 25	Maize	0.1333	12300	19384.8	37.5	750	450	0	600	375	0	75	82.5	3	525
2015	Crop_s	Farm 25	Cotton	0.1333	3150	3906	90	300	300	0	270	225	0	90	69	2.25	225
2015	Crop_s	Farm 25	Sunflower Seed	0.1333	3150	2841.3	7.5	750	600	0	450	300	0	90	93	3	375
2015	Crop_s	Farm 25	Alfalfa	0.0333	12750	6375	3	300	225	0	300	0	0	0	54	0	420
2015	Crop_s	Farm 25	Chili	0.0333	19500	0	28.2	600	375	0	450	375	0	75	102.6	3	480
2015	Crop_s	Farm 25	Tomato	0.0667	75000	0	22.5	525	450	0	450	330	0	75	60	1.5	525
2015	Crop_s	Farm 25	Melon	0.0667	2265	0	1.5	525	450	0	375	345	0	75	77.4	3	375
2015	Crop_s	Farm 26	Wheat(spring)	0.0667	6150	3886.8	450	600	375	0	375	225	0	0	69	1.5	525
2015	Crop_s	Farm 26	Maize	0.1333	12600	19857.6	37.5	750	600	0	375	300	0	75	72	3	570
2015	Crop_s	Farm 26	Cotton	0.1333	3300	4092	90	225	225	0	225	300	0	75	69	3.3	225
2015	Crop_s	Farm 26	Sunflower Seed	0.1333	3450	3111.9	7.5	600	375	0	525	300	0	60	77.4	2.25	375
2015	Crop_s	Farm 26	Alfalfa	0.0333	12600	6300	4.5	300	225	0	300	0	0	0	54	0	420
2015	Crop_s	Farm 26	Chili	0.0333	18000	0	22.5	600	450	0	300	300	0	75	85.2	2.25	525
2015	Crop_s	Farm 26	Tomato	0.0667	75000	0	30	600	375	0	450	345	0	75	54	2.25	525
2015	Crop_s	Farm 26	Melon	0.0667	2235	0	1.5	600	375	0	375	345	0	75	87	2.25	330
2015	Crop_s	Farm 27	Wheat(spring)	0.0667	6150	3886.8	450	600	375	0	375	375	0	0	114	0.75	525
2015	Crop_s	Farm 27	Maize	0.1333	12750	20094	37.5	750	600	0	525	300	0	75	81	2.25	525
2015	Crop_s	Farm 27	Cotton	0.2	3000	5580	52.5	225	225	0	240	300	0	75	81	3	300
2015	Crop_s	Farm 27	Sunflower Seed	0.2	3150	4261.95	7.5	600	375	0	600	300	0	75	87	2.25	375
2015	Crop_s	Farm 27	Alfalfa	0.0667	12750	12750	4.5	225	300	0	375	0	0	0	54	0	420
2015	Crop_s	Farm 27	Chili	0.0333	21000	0	30	525	450	0	375	300	0	75	82.8	2.25	525
2015	Crop_s	Farm 27	Tomato	0.0667	74250	0	22.5	675	375	0	525	375	0	75	54	1.5	480
2015	Crop_s	Farm 27	Melon	0.0667	2220	0	1.5	675	375	0	450	345	0	75	70.2	3	375
2015	Crop_s	Farm 28	Wheat(spring)	0.0667	6900	4360.8	375	450	375	0	375	300	0	0	81	1.5	480
2015	Crop_s	Farm 28	Maize	0.1333	12900	20330.4	37.5	450	525	0	450	300	0	75	90	3	525
2015	Crop_s	Farm 28	Cotton	0.2	3000	5580	52.5	300	225	0	300	300	0	75	84	3	300
2015	Crop_s	Farm 28	Sunflower Seed	0.2	3300	4464.9	9	600	375	0	525	300	0	75	70.2	3	375
2015	Crop_s	Farm 28	Alfalfa	0.0667	13950	13950	3	225	300	0	300	0	0	0	60	0	375
2015	Crop_s	Farm 28	Chili	0.0333	20250	0	22.5	525	300	0	375	375	0	75	85.2	3	495
[truncated: 3,214 more rows]
