# Supplementary material for: Evaluation of energy balances and greenhouse gas emissions from different agricultural production systems in Minqin Oasis, China
Source: PeerJ. 2019 Jun 26;7:e6890. doi: 10.7717/peerj.6890 (PMC6599452; doi:10.7717/peerj.6890)
Supplement: Supplemental Information 1 [file peerj-07-6890-s001.zip › Raw data/livestock.xlsx]

## Sheet: Livestock
Year	Production type	Farm	Livestock category	Livestock numbers	Total carcass weight & milk(kg)	Forage feed- wheat hay (kg)	Forage feed- maize hay (kg)	Forage feed- alfalfa hay (kg)	Concentrate feed - maize (kg)	Concentrate feed - soybean (kg)	Concentrate feed - wheat husk (kg)	drug (kg)	coal (kg)	electricity (kWh)
2014	Crop_livestock_s	Farm 1	sheep	22	440	82	98	37	0	0	0	0.036	121	197
2014	Crop_livestock_s	Farm 2	sheep	32	768	221	93	65	0	0	0	0.035	107	195
2014	Crop_livestock_s	Farm 3	sheep	31	775	219	98	65	0	0	0	0.032	102	210
2014	Crop_livestock_s	Farm 4	sheep	28	588	143	97	49	0	0	0	0.035	103	181
2014	Crop_livestock_s	Farm 5	sheep	25	525	123	91	44	0	0	0	0.037	106	214
2014	Crop_livestock_s	Farm 6	sheep	26	624	156	99	52	0	0	0	0.038	101	212
2014	Crop_livestock_s	Farm 7	sheep	35	840	252	91	71	0	0	0	0.03	116	186
2014	Crop_livestock_s	Farm 8	sheep	32	672	183	91	56	0	0	0	0.038	124	216
2014	Crop_livestock_s	Farm 9	sheep	20	440	82	98	37	0	0	0	0.03	150	186
2014	Crop_livestock_s	Farm 10	sheep	40	800	235	91	67	0	0	0	0.038	121	189
2014	Crop_livestock_s	Farm 11	sheep	31	620	161	92	52	0	0	0	0.04	148	201
2014	Crop_livestock_s	Farm 12	sheep	20	400	68	95	34	0	0	0	0.038	127	201
2014	Crop_livestock_s	Farm 13	sheep	25	525	122	92	44	0	0	0	0.038	107	184
2014	Crop_livestock_s	Farm 14	sheep	29	725	196	100	61	0	0	0	0.033	137	200
2014	Crop_livestock_s	Farm 15	sheep	20	420	76	95	35	0	0	0	0.039	105	212
2014	Crop_livestock_s	Farm 16	sheep	33	693	188	95	58	0	0	0	0.032	133	216
2014	Crop_livestock_s	Farm 17	sheep	35	770	219	95	65	0	0	0	0.037	142	214
2014	Crop_livestock_s	Farm 18	sheep	31	620	158	95	52	0	0	0	0.039	115	205
2014	Crop_livestock_s	Farm 19	sheep	32	640	167	94	54	0	0	0	0.04	103	190
2014	Crop_livestock_s	Farm 20	sheep	33	693	189	94	58	0	0	0	0.04	127	192
2014	Crop_livestock_s	Farm 21	sheep	34	680	185	92	57	0	0	0	0.032	108	185
2014	Crop_livestock_s	Farm 22	sheep	35	735	206	94	62	0	0	0	0.039	111	182
2014	Crop_livestock_s	Farm 23	sheep	34	782	224	95	66	0	0	0	0.034	102	184
2014	Crop_livestock_s	Farm 24	sheep	33	759	211	99	64	0	0	0	0.031	145	207
2014	Crop_livestock_s	Farm 25	sheep	32	672	183	92	56	0	0	0	0.04	122	210
2014	Crop_livestock_s	Farm 26	sheep	31	744	205	99	63	0	0	0	0.03	143	187
2014	Crop_livestock_s	Farm 27	sheep	35	840	253	90	71	0	0	0	0.039	113	197
2014	Crop_livestock_s	Farm 28	sheep	36	900	272	96	76	0	0	0	0.034	147	193
2014	Crop_livestock_s	Farm 29	sheep	33	660	176	94	55	0	0	0	0.033	106	202
2014	Crop_livestock_s	Farm 30	sheep	32	640	170	91	54	0	0	0	0.034	149	202
2014	Crop_livestock_s	Farm 31	sheep	32	640	171	90	54	0	0	0	0.038	107	199
2014	Crop_livestock_s	Farm 32	sheep	30	660	176	94	55	0	0	0	0.035	144	218
2014	Crop_livestock_s	Farm 33	sheep	29	609	150	98	51	0	0	0	0.04	102	208
2014	Crop_livestock_s	Farm 34	sheep	30	630	161	96	53	0	0	0	0.04	138	189
2014	Crop_livestock_s	Farm 35	sheep	31	682	184	95	57	0	0	0	0.034	121	205
2014	Crop_livestock_s	Farm 36	sheep	33	759	218	92	64	0	0	0	0.037	146	193
2014	Crop_livestock_s	Farm 37	sheep	32	672	183	91	56	0	0	0	0.031	100	209
2014	Crop_livestock_s	Farm 38	sheep	31	744	209	95	63	0	0	0	0.036	137	206
2014	Crop_livestock_s	Farm 39	sheep	34	850	254	93	71	0	0	0	0.034	106	202
2014	Crop_livestock_s	Farm 40	sheep	35	875	261	96	74	0	0	0	0.036	130	187
2014	Crop_livestock_s	Farm 41	sheep	31	775	224	93	65	0	0	0	0.038	135	215
2014	Crop_livestock_s	Farm 42	sheep	34	850	252	95	71	0	0	0	0.031	130	213
2014	Crop_livestock_s	Farm 43	sheep	35	875	258	100	74	0	0	0	0.03	128	189
2014	Crop_livestock_s	Farm 44	sheep	31	775	223	93	65	0	0	0	0.033	136	183
2014	Crop_livestock_s	Farm 45	sheep	22	440	88	91	37	0	0	0	0.034	109	214
2014	Crop_livestock_s	Farm 46	sheep	32	768	216	98	65	0	0	0	0.038	133	181
2014	Crop_livestock_s	Farm 47	sheep	31	775	218	99	65	0	0	0	0.036	128	196
2014	Crop_livestock_s	Farm 48	sheep	28	588	144	96	49	0	0	0	0.036	133	190
2014	Crop_livestock_s	Farm 49	sheep	25	525	122	93	44	0	0	0	0.032	114	189
2014	Crop_livestock_s	Farm 50	sheep	26	624	164	91	52	0	0	0	0.032	116	197
2014	Crop_livestock_s	Farm 51	sheep	35	840	246	97	71	0	0	0	0.033	126	185
2014	Crop_livestock_s	Farm 52	sheep	32	672	178	97	56	0	0	0	0.039	135	183
2014	Crop_livestock_s	Farm 53	sheep	20	440	85	95	37	0	0	0	0.038	124	192
2014	Crop_livestock_s	Farm 54	sheep	40	800	234	92	67	0	0	0	0.038	122	204
2014	Crop_livestock_s	Farm 55	sheep	31	620	159	94	52	0	0	0	0.039	114	209
2014	Crop_livestock_s	Farm 56	sheep	20	400	72	91	34	0	0	0	0.032	141	182
2014	Crop_livestock_s	Farm 57	sheep	25	525	116	98	44	0	0	0	0.035	138	180
2014	Crop_livestock_s	Farm 58	sheep	29	725	200	96	61	0	0	0	0.034	120	199
2014	Crop_livestock_s	Farm 59	sheep	20	420	76	96	35	0	0	0	0.036	102	193
2014	Crop_livestock_s	Farm 60	sheep	33	693	190	93	58	0	0	0	0.035	111	198
2014	Crop_livestock_s	Farm 61	sheep	35	770	219	96	65	0	0	0	0.031	137	194
2014	Crop_livestock_s	Farm 62	sheep	31	620	156	98	52	0	0	0	0.036	115	186
2014	Crop_livestock_s	Farm 63	sheep	32	640	166	96	54	0	0	0	0.037	117	212
2014	Crop_livestock_s	Farm 64	sheep	33	693	188	95	58	0	0	0	0.032	107	215
2014	Crop_livestock_s	Farm 65	sheep	34	680	185	93	57	0	0	0	0.035	107	215
2014	Crop_livestock_s	Farm 66	sheep	35	735	207	94	62	0	0	0	0.032	143	210
2014	Crop_livestock_s	Farm 67	sheep	34	782	229	90	66	0	0	0	0.039	132	185
2014	Crop_livestock_s	Farm 68	sheep	33	759	218	92	64	0	0	0	0.035	110	203
2014	Crop_livestock_s	Farm 69	sheep	32	672	177	97	56	0	0	0	0.033	126	187
2014	Crop_livestock_s	Farm 70	sheep	31	744	213	90	63	0	0	0	0.033	146	191
2014	Crop_livestock_s	Farm 71	sheep	35	840	243	100	71	0	0	0	0.038	137	211
2014	Crop_livestock_s	Farm 72	sheep	36	900	274	93	76	0	0	0	0.032	124	217
2014	Crop_livestock_s	Farm 73	sheep	33	660	170	100	55	0	0	0	0.039	111	188
2014	Crop_livestock_s	Farm 74	sheep	32	640	164	97	54	0	0	0	0.03	137	195
2014	Crop_livestock_s	Farm 75	sheep	32	640	168	93	54	0	0	0	0.038	144	219
2014	Crop_livestock_s	Farm 76	sheep	30	660	170	99	55	0	0	0	0.037	132	203
2014	Crop_livestock_s	Farm 77	sheep	29	609	155	93	51	0	0	0	0.033	123	209
2014	Crop_livestock_s	Farm 78	sheep	30	630	161	97	53	0	0	0	0.032	120	212
2014	Crop_livestock_s	Farm 79	sheep	31	682	185	94	57	0	0	0	0.031	147	216
2014	Crop_livestock_s	Farm 80	sheep	33	759	212	98	64	0	0	0	0.035	149	181
2014	Crop_livestock_s	Farm 81	sheep	32	672	177	98	56	0	0	0	0.036	120	208
2014	Crop_livestock_s	Farm 82	sheep	31	744	207	97	63	0	0	0	0.032	120	206
2014	Crop_livestock_s	Farm 83	sheep	34	850	248	99	71	0	0	0	0.031	127	218
2014	Crop_livestock_s	Farm 84	sheep	35	875	260	97	74	0	0	0	0.03	124	186
2014	Crop_livestock_s	Farm 85	sheep	31	775	222	95	65	0	0	0	0.038	110	202
2014	Crop_livestock_s	Farm 86	sheep	34	850	248	99	71	0	0	0	0.033	114	208
2014	Crop_livestock_s	Farm 87	sheep	35	875	260	98	74	0	0	0	0.035	101	219
2014	Crop_livestock_s	Farm 88	sheep	31	775	216	100	65	0	0	0	0.031	148	196
2014	Crop_livestock_s	Farm 89	sheep	22	440	89	91	37	0	0	0	0.03	115	191
2014	Crop_livestock_s	Farm 90	sheep	32	768	221	92	65	0	0	0	0.038	109	186
2014	Crop_livestock_s	Farm 91	sheep	31	775	226	91	65	0	0	0	0.038	110	213
2014	Crop_livestock_s	Farm 92	sheep	28	588	150	90	49	0	0	0	0.035	121	184
2014	Crop_livestock_s	Farm 93	sheep	25	525	122	92	44	0	0	0	0.039	114	208
2014	Crop_livestock_s	Farm 94	sheep	26	624	158	97	52	0	0	0	0.036	119	184
2014	Crop_livestock_s	Farm 95	sheep	35	840	245	98	71	0	0	0	0.034	100	193
2014	Crop_livestock_s	Farm 96	sheep	32	672	179	95	56	0	0	0	0.034	142	219
2014	Crop_livestock_s	Farm 97	sheep	20	440	84	96	37	0	0	0	0.032	116	193
2014	Crop_livestock_s	Farm 98	sheep	40	800	229	97	67	0	0	0	0.033	133	219
2014	Crop_livestock_s	Farm 99	sheep	31	620	153	100	52	0	0	0	0.037	138	193
2014	Crop_livestock_s	Farm 100	sheep	20	400	72	91	34	0	0	0	0.032	113	206
2014	Crop_livestock_s	Farm 101	sheep	25	525	120	95	44	0	0	0	0.03	109	205
2014	Crop_livestock_s	Farm 102	sheep	29	725	201	95	61	0	0	0	0.034	143	190
2014	Crop_livestock_s	Farm 103	sheep	20	420	81	91	35	0	0	0	0.033	139	208
2014	Crop_livestock_s	Farm 104	sheep	33	693	183	99	58	0	0	0	0.036	134	202
2014	Crop_livestock_s	Farm 105	sheep	35	770	221	94	65	0	0	0	0.036	130	202
2014	Crop_livestock_s	Farm 106	sheep	31	620	160	93	52	0	0	0	0.038	125	219
2014	Crop_livestock_s	Farm 107	sheep	32	640	165	97	54	0	0	0	0.036	108	189
2014	Crop_livestock_s	Farm 108	sheep	33	693	186	97	58	0	0	0	0.037	133	193
2014	Crop_livestock_s	Farm 109	sheep	34	680	179	98	57	0	0	0	0.03	108	188
2014	Crop_livestock_s	Farm 110	sheep	35	735	206	94	62	0	0	0	0.036	107	197
2014	Crop_livestock_s	Farm 111	sheep	34	782	227	93	66	0	0	0	0.036	144	186
2014	Crop_livestock_s	Farm 112	sheep	33	759	213	97	64	0	0	0	0.032	102	203
2014	Crop_livestock_s	Farm 113	sheep	32	672	183	92	56	0	0	0	0.038	119	219
2014	Crop_livestock_s	Farm 114	sheep	31	744	212	92	63	0	0	0	0.032	104	190
2014	Crop_livestock_s	Farm 115	sheep	35	840	248	95	71	0	0	0	0.039	144	217
2014	Crop_livestock_s	Farm 116	sheep	36	900	275	92	76	0	0	0	0.037	130	207
2014	Crop_livestock_s	Farm 117	sheep	33	660	170	99	55	0	0	0	0.038	102	202
2014	Crop_livestock_s	Farm 118	sheep	32	640	165	96	54	0	0	0	0.03	128	205
2014	Crop_livestock_s	Farm 119	sheep	32	640	169	92	54	0	0	0	0.032	114	210
2014	Crop_livestock_s	Farm 120	sheep	30	660	178	91	55	0	0	0	0.04	143	213
2014	Crop_livestock_s	Farm 121	sheep	29	609	152	96	51	0	0	0	0.038	114	209
2014	Crop_livestock_s	Farm 122	sheep	30	630	161	97	53	0	0	0	0.036	114	206
2014	Crop_livestock_s	Farm 123	sheep	31	682	183	96	57	0	0	0	0.035	141	188
2014	Crop_livestock_s	Farm 124	sheep	33	759	216	94	64	0	0	0	0.035	139	218
2014	Crop_livestock_s	Farm 125	sheep	32	672	182	93	56	0	0	0	0.032	122	190
2014	Crop_livestock_s	Farm 126	sheep	31	744	207	97	63	0	0	0	0.036	130	207
2014	Crop_livestock_s	Farm 127	sheep	34	850	252	95	71	0	0	0	0.031	108	184
2014	Crop_livestock_s	Farm 128	sheep	35	875	261	96	74	0	0	0	0.038	141	184
2014	Crop_livestock_s	Farm 129	sheep	31	775	225	92	65	0	0	0	0.032	102	191
2014	Crop_livestock_s	Farm 130	sheep	34	850	254	93	71	0	0	0	0.034	111	198
2014	Crop_livestock_s	Farm 131	sheep	35	875	263	94	74	0	0	0	0.038	126	214
2014	Crop_livestock_s	Farm 132	sheep	31	775	221	96	65	0	0	0	0.035	119	213
2014	Crop_livestock_s	Farm 133	sheep	22	440	82	97	37	0	0	0	0.035	110	213
2014	Crop_livestock_s	Farm 134	sheep	32	768	221	93	65	0	0	0	0.039	101	184
2014	Crop_livestock_s	Farm 135	sheep	31	775	218	98	65	0	0	0	0.036	135	211
2014	Crop_livestock_s	Farm 136	sheep	28	588	149	91	49	0	0	0	0.037	119	195
2014	Crop_livestock_s	Farm 137	sheep	25	525	123	91	44	0	0	0	0.034	119	192
2014	Crop_livestock_s	Farm 138	sheep	26	624	160	95	52	0	0	0	0.038	139	192
2014	Crop_livestock_s	Farm 139	sheep	35	840	249	94	71	0	0	0	0.034	116	197
2014	Crop_livestock_s	Farm 140	sheep	32	672	180	94	56	0	0	0	0.032	117	209
2014	Crop_livestock_s	Farm 141	sheep	20	440	85	95	37	0	0	0	0.032	119	207
2014	Crop_livestock_s	Farm 142	sheep	40	800	228	99	67	0	0	0	0.034	120	201
2014	Crop_livestock_s	Farm 143	sheep	31	620	157	96	52	0	0	0	0.035	142	191
2014	Crop_livestock_s	Farm 144	sheep	20	400	66	97	34	0	0	0	0.036	135	193
2014	Crop_livestock_s	Farm 145	sheep	25	525	118	96	44	0	0	0	0.037	108	185
2014	Crop_livestock_s	Farm 146	sheep	29	725	200	96	61	0	0	0	0.033	138	204
2014	Crop_livestock_s	Farm 147	sheep	20	420	80	91	35	0	0	0	0.036	135	183
2014	Crop_livestock_s	Farm 148	sheep	33	693	184	99	58	0	0	0	0.039	118	188
2014	Crop_livestock_s	Farm 149	sheep	35	770	224	90	65	0	0	0	0.031	105	188
2014	Crop_livestock_s	Farm 150	sheep	31	620	162	91	52	0	0	0	0.033	142	189
2014	Crop_livestock_s	Farm 151	sheep	32	640	169	92	54	0	0	0	0.039	139	218
2014	Crop_livestock_s	Farm 152	sheep	33	693	190	93	58	0	0	0	0.037	149	199
2014	Crop_livestock_s	Farm 153	sheep	34	680	186	92	57	0	0	0	0.039	104	214
2014	Crop_livestock_s	Farm 154	sheep	35	735	206	94	62	0	0	0	0.035	150	212
2014	Crop_livestock_s	Farm 155	sheep	34	782	221	98	66	0	0	0	0.033	107	210
2014	Crop_livestock_s	Farm 156	sheep	33	759	218	92	64	0	0	0	0.031	106	217
2014	Crop_livestock_s	Farm 157	sheep	32	672	182	92	56	0	0	0	0.031	140	205
2014	Crop_livestock_s	Farm 158	sheep	31	744	208	96	63	0	0	0	0.037	146	208
2014	Crop_livestock_s	Farm 159	sheep	35	840	244	99	71	0	0	0	0.031	146	199
2014	Crop_livestock_s	Farm 160	sheep	36	900	274	93	76	0	0	0	0.036	145	205
2014	Crop_livestock_s	Farm 161	sheep	33	660	178	91	55	0	0	0	0.036	128	184
2014	Crop_livestock_s	Farm 162	sheep	32	640	168	93	54	0	0	0	0.034	110	197
2014	Crop_livestock_s	Farm 163	sheep	32	640	167	94	54	0	0	0	0.038	145	187
2014	Crop_livestock_s	Farm 164	sheep	30	660	175	94	55	0	0	0	0.038	109	216
2014	Crop_livestock_s	Farm 165	sheep	29	609	157	92	51	0	0	0	0.04	103	202
2014	Crop_livestock_s	Farm 166	sheep	30	630	162	96	53	0	0	0	0.036	142	184
2014	Crop_livestock_s	Farm 167	sheep	31	682	187	92	57	0	0	0	0.031	124	181
2014	Crop_livestock_s	Farm 168	sheep	33	759	216	94	64	0	0	0	0.039	121	183
2014	Crop_livestock_s	Farm 169	sheep	32	672	177	97	56	0	0	0	0.037	117	196
2014	Crop_livestock_s	Farm 170	sheep	31	744	204	100	63	0	0	0	0.031	116	192
2014	Crop_livestock_s	Farm 171	sheep	34	850	254	93	71	0	0	0	0.03	122	181
2014	Crop_livestock_s	Farm 172	sheep	35	875	267	90	74	0	0	0	0.033	101	186
2014	Crop_livestock_s	Farm 173	sheep	31	775	222	94	65	0	0	0	0.034	106	187
2014	Crop_livestock_s	Farm 174	sheep	34	850	253	94	71	0	0	0	0.039	106	193
2014	Crop_livestock_s	Farm 175	sheep	35	875	265	92	74	0	0	0	0.032	148	213
2014	Crop_livestock_s	Farm 176	sheep	31	775	221	95	65	0	0	0	0.039	104	195
2015	Crop_livestock_s	Farm 1	sheep	34	782	229	90	66	0	0	0	0.037	108	198
2015	Grass_livestock_s	Farm 1	sheep	330	7260	0	0	0	610	0	0	0.04	31	46
2015	Grass_livestock_s	Farm 1	sheep	342	8550	0	0	0	719	0	0	0.036	33	45
2015	Crop_livestock_s	Farm 10	sheep	30	660	170	99	55	0	0	0	0.032	113	212
2015	Grass_livestock_s	Farm 10	sheep	300	6300	0	0	0	529	0	0	0.038	39	45
2015	Grass_livestock_s	Farm 10	sheep	330	7260	0	0	0	610	0	0	0.036	35	46
2015	Crop_livestock_s	Farm 100	sheep	22	440	89	91	37	0	0	0	0.037	134	198
2015	Crop_livestock_s	Farm 101	sheep	32	768	221	92	65	0	0	0	0.036	115	189
2015	Crop_livestock_s	Farm 102	sheep	31	775	226	91	65	0	0	0	0.032	106	198
2015	Crop_livestock_s	Farm 103	sheep	28	588	150	90	49	0	0	0	0.037	149	196
2015	Crop_livestock_s	Farm 104	sheep	25	525	122	92	44	0	0	0	0.033	129	191
2015	Crop_livestock_s	Farm 105	sheep	26	624	158	97	52	0	0	0	0.035	118	202
2015	Crop_livestock_s	Farm 106	sheep	35	840	245	98	71	0	0	0	0.035	150	186
2015	Crop_livestock_s	Farm 107	sheep	32	672	179	95	56	0	0	0	0.038	141	198
2015	Crop_livestock_s	Farm 108	sheep	20	440	84	96	37	0	0	0	0.035	147	180
2015	Crop_livestock_s	Farm 109	sheep	40	800	229	97	67	0	0	0	0.03	107	190
2015	Crop_livestock_s	Farm 11	sheep	29	609	155	93	51	0	0	0	0.035	134	198
2015	Grass_livestock_s	Farm 11	sheep	320	6720	0	0	0	565	0	0	0.031	30	41
2015	Grass_livestock_s	Farm 11	sheep	333	6660	0	0	0	560	0	0	0.034	37	41
2015	Crop_livestock_s	Farm 110	sheep	31	620	153	100	52	0	0	0	0.037	123	193
2015	Crop_livestock_s	Farm 111	sheep	20	400	72	91	34	0	0	0	0.036	117	190
2015	Crop_livestock_s	Farm 112	sheep	25	525	120	95	44	0	0	0	0.036	108	204
2015	Crop_livestock_s	Farm 113	sheep	29	725	201	95	61	0	0	0	0.034	137	193
2015	Crop_livestock_s	Farm 114	sheep	20	420	81	91	35	0	0	0	0.031	140	186
2015	Crop_livestock_s	Farm 115	sheep	33	693	183	99	58	0	0	0	0.032	101	199
2015	Crop_livestock_s	Farm 116	sheep	35	770	221	94	65	0	0	0	0.034	104	187
2015	Crop_livestock_s	Farm 117	sheep	33	759	218	92	64	0	0	0	0.036	117	202
2015	Crop_livestock_s	Farm 118	sheep	32	672	183	91	56	0	0	0	0.038	116	207
2015	Crop_livestock_s	Farm 119	sheep	31	744	209	95	63	0	0	0	0.039	122	191
2015	Crop_livestock_s	Farm 12	sheep	30	630	161	97	53	0	0	0	0.038	114	207
2015	Grass_livestock_s	Farm 12	sheep	316	6636	0	0	0	558	0	0	0.04	34	43
2015	Grass_livestock_s	Farm 12	sheep	340	6800	0	0	0	571	0	0	0.034	31	46
2015	Crop_livestock_s	Farm 120	sheep	34	850	254	93	71	0	0	0	0.031	112	196
2015	Crop_livestock_s	Farm 121	sheep	35	875	261	96	74	0	0	0	0.032	128	201
2015	Crop_livestock_s	Farm 122	sheep	31	775	224	93	65	0	0	0	0.036	117	198
2015	Crop_livestock_s	Farm 123	sheep	34	850	252	95	71	0	0	0	0.034	147	201
2015	Crop_livestock_s	Farm 124	sheep	35	875	258	100	74	0	0	0	0.038	117	183
2015	Crop_livestock_s	Farm 125	sheep	31	775	223	93	65	0	0	0	0.032	133	188
2015	Crop_livestock_s	Farm 126	sheep	22	440	88	91	37	0	0	0	0.03	145	218
2015	Crop_livestock_s	Farm 127	sheep	32	768	216	98	65	0	0	0	0.032	106	203
2015	Crop_livestock_s	Farm 128	sheep	31	775	218	99	65	0	0	0	0.038	115	186
2015	Crop_livestock_s	Farm 129	sheep	28	588	144	96	49	0	0	0	0.03	144	217
2015	Crop_livestock_s	Farm 13	sheep	31	682	185	94	57	0	0	0	0.039	126	202
2015	Grass_livestock_s	Farm 13	sheep	322	6440	0	0	0	541	0	0	0.039	30	41
2015	Grass_livestock_s	Farm 13	sheep	300	6300	0	0	0	529	0	0	0.037	38	44
2015	Crop_livestock_s	Farm 130	sheep	25	525	122	93	44	0	0	0	0.038	119	188
2015	Crop_livestock_s	Farm 131	sheep	26	624	164	91	52	0	0	0	0.031	101	202
2015	Crop_livestock_s	Farm 132	sheep	35	840	246	97	71	0	0	0	0.038	138	194
2015	Crop_livestock_s	Farm 133	sheep	32	672	178	97	56	0	0	0	0.032	109	197
2015	Crop_livestock_s	Farm 134	sheep	20	440	85	95	37	0	0	0	0.036	137	203
2015	Crop_livestock_s	Farm 135	sheep	40	800	234	92	67	0	0	0	0.037	106	220
2015	Crop_livestock_s	Farm 136	sheep	34	850	254	93	71	0	0	0	0.039	133	184
2015	Crop_livestock_s	Farm 137	sheep	35	875	267	90	74	0	0	0	0.039	142	189
2015	Crop_livestock_s	Farm 138	sheep	31	775	222	94	65	0	0	0	0.032	135	182
2015	Crop_livestock_s	Farm 139	sheep	34	850	253	94	71	0	0	0	0.032	124	205
2015	Crop_livestock_s	Farm 14	sheep	33	759	212	98	64	0	0	0	0.032	138	209
2015	Grass_livestock_s	Farm 14	sheep	339	7458	0	0	0	627	0	0	0.032	36	43
2015	Grass_livestock_s	Farm 14	sheep	330	6930	0	0	0	582	0	0	0.036	36	47
2015	Crop_livestock_s	Farm 140	sheep	35	875	265	92	74	0	0	0	0.031	131	199
2015	Crop_livestock_s	Farm 141	sheep	31	775	221	95	65	0	0	0	0.037	130	189
2015	Crop_livestock_s	Farm 142	sheep	32	672	182	92	56	0	0	0	0.035	107	209
2015	Crop_livestock_s	Farm 143	sheep	31	744	208	96	63	0	0	0	0.03	138	185
2015	Crop_livestock_s	Farm 144	sheep	35	840	244	99	71	0	0	0	0.036	148	205
2015	Crop_livestock_s	Farm 145	sheep	36	900	274	93	76	0	0	0	0.036	124	215
2015	Crop_livestock_s	Farm 146	sheep	33	660	178	91	55	0	0	0	0.035	115	191
2015	Crop_livestock_s	Farm 147	sheep	32	672	177	97	56	0	0	0	0.03	142	194
2015	Crop_livestock_s	Farm 148	sheep	31	744	204	100	63	0	0	0	0.033	149	201
2015	Crop_livestock_s	Farm 149	sheep	25	525	123	91	44	0	0	0	0.032	114	190
2015	Crop_livestock_s	Farm 15	sheep	32	672	177	98	56	0	0	0	0.039	107	219
2015	Grass_livestock_s	Farm 15	sheep	340	7480	0	0	0	629	0	0	0.037	38	47
2015	Grass_livestock_s	Farm 15	sheep	320	6400	0	0	0	538	0	0	0.036	36	50
2015	Crop_livestock_s	Farm 150	sheep	26	624	160	95	52	0	0	0	0.037	146	201
2015	Crop_livestock_s	Farm 151	sheep	35	840	249	94	71	0	0	0	0.035	111	189
2015	Crop_livestock_s	Farm 152	sheep	32	672	180	94	56	0	0	0	0.037	102	182
2015	Crop_livestock_s	Farm 153	sheep	20	440	85	95	37	0	0	0	0.035	120	194
2015	Crop_livestock_s	Farm 154	sheep	40	800	228	99	67	0	0	0	0.037	121	193
2015	Crop_livestock_s	Farm 155	sheep	31	620	157	96	52	0	0	0	0.038	118	200
2015	Crop_livestock_s	Farm 156	sheep	20	400	66	97	34	0	0	0	0.036	130	180
2015	Crop_livestock_s	Farm 157	sheep	25	525	118	96	44	0	0	0	0.037	101	199
2015	Crop_livestock_s	Farm 158	sheep	31	620	162	91	52	0	0	0	0.031	112	219
2015	Crop_livestock_s	Farm 159	sheep	32	640	169	92	54	0	0	0	0.04	105	201
2015	Crop_livestock_s	Farm 16	sheep	31	744	207	97	63	0	0	0	0.03	123	187
2015	Grass_livestock_s	Farm 16	sheep	341	7502	0	0	0	630	0	0	0.039	35	46
2015	Grass_livestock_s	Farm 16	sheep	300	6900	0	0	0	580	0	0	0.04	39	45
2015	Crop_livestock_s	Farm 160	sheep	33	693	190	93	58	0	0	0	0.031	111	219
2015	Crop_livestock_s	Farm 161	sheep	34	680	186	92	57	0	0	0	0.036	142	206
2015	Crop_livestock_s	Farm 162	sheep	35	735	206	94	62	0	0	0	0.033	149	193
2015	Crop_livestock_s	Farm 163	sheep	34	782	221	98	66	0	0	0	0.034	105	212
2015	Crop_livestock_s	Farm 164	sheep	33	759	218	92	64	0	0	0	0.033	126	181
2015	Crop_livestock_s	Farm 165	sheep	31	620	159	94	52	0	0	0	0.031	145	218
2015	Crop_livestock_s	Farm 166	sheep	20	400	72	91	34	0	0	0	0.032	143	213
2015	Crop_livestock_s	Farm 167	sheep	25	525	116	98	44	0	0	0	0.035	126	201
2015	Crop_livestock_s	Farm 168	sheep	29	725	200	96	61	0	0	0	0.032	114	186
2015	Crop_livestock_s	Farm 169	sheep	20	420	76	96	35	0	0	0	0.034	124	191
2015	Crop_livestock_s	Farm 17	sheep	34	850	248	99	71	0	0	0	0.039	112	216
2015	Grass_livestock_s	Farm 17	sheep	342	8550	0	0	0	719	0	0	0.034	38	46
2015	Grass_livestock_s	Farm 17	sheep	310	7130	0	0	0	599	0	0	0.034	31	42
2015	Crop_livestock_s	Farm 170	sheep	33	693	190	93	58	0	0	0	0.036	119	193
2015	Crop_livestock_s	Farm 171	sheep	35	770	219	96	65	0	0	0	0.038	145	184
2015	Crop_livestock_s	Farm 172	sheep	31	620	156	98	52	0	0	0	0.03	146	184
2015	Crop_livestock_s	Farm 173	sheep	32	640	166	96	54	0	0	0	0.034	112	201
2015	Crop_livestock_s	Farm 174	sheep	33	693	188	95	58	0	0	0	0.038	141	181
2015	Crop_livestock_s	Farm 175	sheep	34	680	185	93	57	0	0	0	0.035	135	209
2015	Crop_livestock_s	Farm 176	sheep	35	735	207	94	62	0	0	0	0.04	104	183
2015	Crop_livestock_s	Farm 18	sheep	35	875	260	97	74	0	0	0	0.032	114	199
2015	Grass_livestock_s	Farm 18	sheep	343	6860	0	0	0	577	0	0	0.035	33	48
2015	Grass_livestock_s	Farm 18	sheep	330	8250	0	0	0	693	0	0	0.034	31	45
2015	Crop_livestock_s	Farm 19	sheep	31	775	222	95	65	0	0	0	0.036	149	180
2015	Grass_livestock_s	Farm 19	sheep	344	7224	0	0	0	607	0	0	0.038	32	49
2015	Grass_livestock_s	Farm 19	sheep	300	6300	0	0	0	529	0	0	0.031	33	48
2015	Crop_livestock_s	Farm 2	sheep	33	759	218	92	64	0	0	0	0.037	133	204
2015	Grass_livestock_s	Farm 2	sheep	333	6660	0	0	0	560	0	0	0.036	36	42
2015	Grass_livestock_s	Farm 2	sheep	343	6860	0	0	0	577	0	0	0.035	35	43
2015	Crop_livestock_s	Farm 20	sheep	34	850	248	99	71	0	0	0	0.038	119	192
2015	Grass_livestock_s	Farm 20	sheep	339	8136	0	0	0	684	0	0	0.033	35	47
2015	Grass_livestock_s	Farm 20	sheep	320	6720	0	0	0	565	0	0	0.037	33	44
2015	Crop_livestock_s	Farm 21	sheep	35	875	260	98	74	0	0	0	0.032	125	183
2015	Grass_livestock_s	Farm 21	sheep	341	8184	0	0	0	688	0	0	0.032	34	41
2015	Grass_livestock_s	Farm 21	sheep	316	6636	0	0	0	558	0	0	0.032	37	44
2015	Crop_livestock_s	Farm 22	sheep	31	775	216	100	65	0	0	0	0.032	108	197
2015	Grass_livestock_s	Farm 22	sheep	340	7140	0	0	0	600	0	0	0.04	32	48
2015	Grass_livestock_s	Farm 22	sheep	322	6440	0	0	0	541	0	0	0.039	31	46
2015	Crop_livestock_s	Farm 23	sheep	22	440	82	98	37	0	0	0	0.031	121	213
2015	Grass_livestock_s	Farm 23	sheep	337	7077	0	0	0	595	0	0	0.036	35	42
2015	Grass_livestock_s	Farm 23	sheep	339	7458	0	0	0	627	0	0	0.038	32	47
2015	Crop_livestock_s	Farm 24	sheep	32	768	221	93	65	0	0	0	0.035	100	212
2015	Grass_livestock_s	Farm 24	sheep	338	6760	0	0	0	568	0	0	0.032	40	45
2015	Grass_livestock_s	Farm 24	sheep	340	7480	0	0	0	629	0	0	0.037	33	45
2015	Crop_livestock_s	Farm 25	sheep	31	775	219	98	65	0	0	0	0.039	110	218
2015	Grass_livestock_s	Farm 25	sheep	339	6780	0	0	0	570	0	0	0.034	39	45
2015	Grass_livestock_s	Farm 25	sheep	341	7502	0	0	0	630	0	0	0.034	30	41
2015	Crop_livestock_s	Farm 26	sheep	28	588	143	97	49	0	0	0	0.038	105	190
2015	Grass_livestock_s	Farm 26	sheep	340	7820	0	0	0	657	0	0	0.031	38	40
2015	Grass_livestock_s	Farm 26	sheep	343	7889	0	0	0	663	0	0	0.034	35	47
2015	Crop_livestock_s	Farm 27	sheep	25	525	123	91	44	0	0	0	0.035	123	213
2015	Grass_livestock_s	Farm 27	sheep	341	7843	0	0	0	659	0	0	0.035	34	43
2015	Grass_livestock_s	Farm 27	sheep	342	7182	0	0	0	604	0	0	0.032	36	48
2015	Crop_livestock_s	Farm 28	sheep	26	624	156	99	52	0	0	0	0.039	100	183
2015	Grass_livestock_s	Farm 28	sheep	342	6840	0	0	0	575	0	0	0.034	35	45
2015	Grass_livestock_s	Farm 28	sheep	337	8088	0	0	0	680	0	0	0.035	33	48
2015	Crop_livestock_s	Farm 29	sheep	35	840	252	91	71	0	0	0	0.034	133	192
2015	Grass_livestock_s	Farm 29	sheep	343	6860	0	0	0	577	0	0	0.035	38	43
2015	Grass_livestock_s	Farm 29	sheep	336	7056	0	0	0	593	0	0	0.039	33	43
2015	Crop_livestock_s	Farm 3	sheep	32	672	177	97	56	0	0	0	0.036	133	211
2015	Grass_livestock_s	Farm 3	sheep	340	6800	0	0	0	571	0	0	0.032	32	48
2015	Grass_livestock_s	Farm 3	sheep	344	7224	0	0	0	607	0	0	0.033	36	42
2015	Crop_livestock_s	Farm 30	sheep	32	672	183	91	56	0	0	0	0.031	118	193
2015	Grass_livestock_s	Farm 30	sheep	344	8256	0	0	0	694	0	0	0.033	33	46
2015	Grass_livestock_s	Farm 30	sheep	335	7035	0	0	0	591	0	0	0.033	36	42
2015	Crop_livestock_s	Farm 31	sheep	20	440	82	98	37	0	0	0	0.04	135	218
2015	Grass_livestock_s	Farm 31	sheep	345	8625	0	0	0	725	0	0	0.034	33	44
2015	Grass_livestock_s	Farm 31	sheep	347	6940	0	0	0	583	0	0	0.035	37	42
2015	Crop_livestock_s	Farm 32	sheep	40	800	235	91	67	0	0	0	0.033	114	196
2015	Grass_livestock_s	Farm 32	sheep	337	8762	0	0	0	736	0	0	0.039	37	48
2015	Grass_livestock_s	Farm 32	sheep	348	8004	0	0	0	673	0	0	0.039	32	45
2015	Crop_livestock_s	Farm 33	sheep	31	620	161	92	52	0	0	0	0.037	133	190
2015	Grass_livestock_s	Farm 33	sheep	343	7889	0	0	0	663	0	0	0.034	37	46
2015	Grass_livestock_s	Farm 33	sheep	349	8027	0	0	0	675	0	0	0.035	31	49
2015	Crop_livestock_s	Farm 34	sheep	20	400	68	95	34	0	0	0	0.033	146	214
2015	Grass_livestock_s	Farm 34	sheep	342	7182	0	0	0	604	0	0	0.032	30	49
2015	Grass_livestock_s	Farm 34	sheep	340	7820	0	0	0	657	0	0	0.04	32	42
2015	Crop_livestock_s	Farm 35	sheep	25	525	122	92	44	0	0	0	0.039	149	201
2015	Grass_livestock_s	Farm 35	sheep	337	8088	0	0	0	680	0	0	0.039	32	44
2015	Grass_livestock_s	Farm 35	sheep	341	7843	0	0	0	659	0	0	0.034	34	47
2015	Crop_livestock_s	Farm 36	sheep	29	725	196	100	61	0	0	0	0.031	117	188
2015	Grass_livestock_s	Farm 36	sheep	336	7056	0	0	0	593	0	0	0.036	31	50
2015	Grass_livestock_s	Farm 36	sheep	342	6840	0	0	0	575	0	0	0.04	39	46
2015	Crop_livestock_s	Farm 37	sheep	20	420	76	95	35	0	0	0	0.039	135	191
2015	Grass_livestock_s	Farm 37	sheep	335	7035	0	0	0	591	0	0	0.035	36	46
2015	Grass_livestock_s	Farm 37	sheep	343	6860	0	0	0	577	0	0	0.036	33	48
2015	Crop_livestock_s	Farm 38	sheep	33	693	188	95	58	0	0	0	0.035	103	185
2015	Grass_livestock_s	Farm 38	sheep	347	6940	0	0	0	583	0	0	0.033	31	44
2015	Grass_livestock_s	Farm 38	sheep	344	8256	0	0	0	694	0	0	0.039	31	41
2015	Crop_livestock_s	Farm 39	sheep	35	770	219	95	65	0	0	0	0.033	128	191
2015	Grass_livestock_s	Farm 39	sheep	348	8004	0	0	0	673	0	0	0.031	36	43
2015	Grass_livestock_s	Farm 39	sheep	345	8625	0	0	0	725	0	0	0.039	35	44
2015	Crop_livestock_s	Farm 4	sheep	31	744	213	90	63	0	0	0	0.035	148	206
2015	Grass_livestock_s	Farm 4	sheep	300	6300	0	0	0	529	0	0	0.039	33	48
2015	Grass_livestock_s	Farm 4	sheep	339	8136	0	0	0	684	0	0	0.035	35	43
2015	Crop_livestock_s	Farm 40	sheep	31	620	160	93	52	0	0	0	0.032	116	217
2015	Grass_livestock_s	Farm 40	sheep	349	8027	0	0	0	675	0	0	0.034	34	50
2015	Grass_livestock_s	Farm 40	sheep	337	8762	0	0	0	736	0	0	0.032	38	50
2015	Crop_livestock_s	Farm 41	sheep	32	640	165	97	54	0	0	0	0.034	130	192
2015	Grass_livestock_s	Farm 41	sheep	345	8625	0	0	0	725	0	0	0.031	35	46
2015	Grass_livestock_s	Farm 41	sheep	343	7889	0	0	0	663	0	0	0.036	36	50
2015	Crop_livestock_s	Farm 42	sheep	33	693	186	97	58	0	0	0	0.03	144	212
2015	Grass_livestock_s	Farm 42	sheep	341	7843	0	0	0	659	0	0	0.034	40	40
2015	Grass_livestock_s	Farm 42	sheep	342	7182	0	0	0	604	0	0	0.032	33	48
2015	Crop_livestock_s	Farm 43	sheep	34	680	179	98	57	0	0	0	0.032	135	200
2015	Grass_livestock_s	Farm 43	sheep	342	6840	0	0	0	575	0	0	0.036	34	47
2015	Grass_livestock_s	Farm 43	sheep	337	8088	0	0	0	680	0	0	0.033	30	41
2015	Crop_livestock_s	Farm 44	sheep	35	735	206	94	62	0	0	0	0.037	135	187
2015	Grass_livestock_s	Farm 44	sheep	343	6860	0	0	0	577	0	0	0.038	35	44
2015	Grass_livestock_s	Farm 44	sheep	336	7056	0	0	0	593	0	0	0.033	38	46
2015	Crop_livestock_s	Farm 45	sheep	34	782	227	93	66	0	0	0	0.039	106	182
2015	Grass_livestock_s	Farm 45	sheep	344	8256	0	0	0	694	0	0	0.035	36	46
2015	Grass_livestock_s	Farm 45	sheep	335	7035	0	0	0	591	0	0	0.039	31	40
2015	Crop_livestock_s	Farm 46	sheep	33	759	213	97	64	0	0	0	0.037	148	196
2015	Grass_livestock_s	Farm 46	sheep	345	8625	0	0	0	725	0	0	0.034	38	46
2015	Grass_livestock_s	Farm 46	sheep	347	6940	0	0	0	583	0	0	0.037	38	48
2015	Crop_livestock_s	Farm 47	sheep	32	672	183	92	56	0	0	0	0.037	122	215
2015	Grass_livestock_s	Farm 47	sheep	337	8762	0	0	0	736	0	0	0.039	30	48
2015	Grass_livestock_s	Farm 47	sheep	330	6930	0	0	0	582	0	0	0.034	35	41
2015	Crop_livestock_s	Farm 48	sheep	31	744	212	92	63	0	0	0	0.036	124	215
2015	Grass_livestock_s	Farm 48	sheep	343	7889	0	0	0	663	0	0	0.039	31	43
2015	Grass_livestock_s	Farm 48	sheep	320	6400	0	0	0	538	0	0	0.033	34	42
2015	Crop_livestock_s	Farm 49	sheep	35	840	248	95	71	0	0	0	0.036	106	180
2015	Grass_livestock_s	Farm 49	sheep	342	7182	0	0	0	604	0	0	0.037	40	45
2015	Grass_livestock_s	Farm 49	sheep	300	6900	0	0	0	580	0	0	0.03	35	49
2015	Crop_livestock_s	Farm 5	sheep	35	840	243	100	71	0	0	0	0.037	133	211
2015	Grass_livestock_s	Farm 5	sheep	330	6930	0	0	0	582	0	0	0.03	34	49
2015	Grass_livestock_s	Farm 5	sheep	341	8184	0	0	0	688	0	0	0.038	35	43
2015	Crop_livestock_s	Farm 50	sheep	36	900	275	92	76	0	0	0	0.032	120	190
2015	Grass_livestock_s	Farm 50	sheep	337	8088	0	0	0	680	0	0	0.034	36	44
2015	Grass_livestock_s	Farm 50	sheep	345	8625	0	0	0	725	0	0	0.037	34	43
2015	Crop_livestock_s	Farm 51	sheep	33	660	170	99	55	0	0	0	0.037	108	199
2015	Grass_livestock_s	Farm 51	sheep	336	7056	0	0	0	593	0	0	0.038	32	43
2015	Grass_livestock_s	Farm 51	sheep	330	7260	0	0	0	610	0	0	0.033	30	42
2015	Crop_livestock_s	Farm 52	sheep	32	640	165	96	54	0	0	0	0.04	101	210
2015	Grass_livestock_s	Farm 52	sheep	335	7035	0	0	0	591	0	0	0.035	32	43
2015	Grass_livestock_s	Farm 52	sheep	333	6660	0	0	0	560	0	0	0.037	37	40
2015	Crop_livestock_s	Farm 53	sheep	32	640	169	92	54	0	0	0	0.034	150	194
2015	Grass_livestock_s	Farm 53	sheep	347	6940	0	0	0	583	0	0	0.033	40	43
2015	Grass_livestock_s	Farm 53	sheep	340	6800	0	0	0	571	0	0	0.036	39	47
2015	Crop_livestock_s	Farm 54	sheep	30	660	178	91	55	0	0	0	0.036	105	194
2015	Grass_livestock_s	Farm 54	sheep	348	8004	0	0	0	673	0	0	0.038	38	42
2015	Grass_livestock_s	Farm 54	sheep	300	6300	0	0	0	529	0	0	0.039	30	41
2015	Crop_livestock_s	Farm 55	sheep	29	609	152	96	51	0	0	0	0.033	102	191
2015	Grass_livestock_s	Farm 55	sheep	349	8027	0	0	0	675	0	0	0.036	34	43
2015	Grass_livestock_s	Farm 55	sheep	348	8004	0	0	0	673	0	0	0.04	34	41
2015	Crop_livestock_s	Farm 56	sheep	34	850	254	93	71	0	0	0	0.034	109	182
2015	Grass_livestock_s	Farm 56	sheep	345	8625	0	0	0	725	0	0	0.033	33	41
2015	Grass_livestock_s	Farm 56	sheep	349	8027	0	0	0	675	0	0	0.037	36	48
2015	Crop_livestock_s	Farm 57	sheep	35	875	263	94	74	0	0	0	0.034	120	197
2015	Grass_livestock_s	Farm 57	sheep	330	7260	0	0	0	610	0	0	0.033	39	42
2015	Grass_livestock_s	Farm 57	sheep	345	8625	0	0	0	725	0	0	0.037	32	44
2015	Crop_livestock_s	Farm 58	sheep	31	775	221	96	65	0	0	0	0.04	115	184
2015	Grass_livestock_s	Farm 58	sheep	333	6660	0	0	0	560	0	0	0.034	37	47
2015	Grass_livestock_s	Farm 58	sheep	341	7843	0	0	0	659	0	0	0.039	34	46
2015	Crop_livestock_s	Farm 59	sheep	22	440	82	97	37	0	0	0	0.037	104	210
2015	Grass_livestock_s	Farm 59	sheep	340	6800	0	0	0	571	0	0	0.036	38	50
2015	Grass_livestock_s	Farm 59	sheep	342	6840	0	0	0	575	0	0	0.035	39	47
2015	Crop_livestock_s	Farm 6	sheep	36	900	274	93	76	0	0	0	0.036	100	184
2015	Grass_livestock_s	Farm 6	sheep	320	6400	0	0	0	538	0	0	0.033	39	41
2015	Grass_livestock_s	Farm 6	sheep	340	7140	0	0	0	600	0	0	0.036	30	41
2015	Crop_livestock_s	Farm 60	sheep	32	768	221	93	65	0	0	0	0.036	145	196
2015	Grass_livestock_s	Farm 60	sheep	300	6300	0	0	0	529	0	0	0.033	34	42
2015	Grass_livestock_s	Farm 60	sheep	343	6860	0	0	0	577	0	0	0.034	40	48
2015	Crop_livestock_s	Farm 61	sheep	31	775	218	98	65	0	0	0	0.036	106	201
2015	Grass_livestock_s	Farm 61	sheep	330	6930	0	0	0	582	0	0	0.036	34	43
2015	Grass_livestock_s	Farm 61	sheep	344	8256	0	0	0	694	0	0	0.031	32	47
2015	Crop_livestock_s	Farm 62	sheep	28	588	149	91	49	0	0	0	0.031	148	205
2015	Grass_livestock_s	Farm 62	sheep	320	6400	0	0	0	538	0	0	0.038	31	41
2015	Grass_livestock_s	Farm 62	sheep	345	8625	0	0	0	725	0	0	0.037	39	45
2015	Crop_livestock_s	Farm 63	sheep	31	620	158	95	52	0	0	0	0.036	133	206
2015	Grass_livestock_s	Farm 63	sheep	300	6900	0	0	0	580	0	0	0.033	36	47
2015	Grass_livestock_s	Farm 63	sheep	337	8762	0	0	0	736	0	0	0.033	37	42
2015	Crop_livestock_s	Farm 64	sheep	32	640	167	94	54	0	0	0	0.034	118	184
2015	Crop_livestock_s	Farm 65	sheep	33	693	189	94	58	0	0	0	0.031	122	198
2015	Crop_livestock_s	Farm 66	sheep	34	680	185	92	57	0	0	0	0.032	135	190
2015	Crop_livestock_s	Farm 67	sheep	35	735	206	94	62	0	0	0	0.033	135	186
2015	Crop_livestock_s	Farm 68	sheep	34	782	224	95	66	0	0	0	0.038	107	190
2015	Crop_livestock_s	Farm 69	sheep	33	759	211	99	64	0	0	0	0.03	136	216
2015	Crop_livestock_s	Farm 7	sheep	33	660	170	100	55	0	0	0	0.039	106	211
2015	Grass_livestock_s	Farm 7	sheep	300	6900	0	0	0	580	0	0	0.031	34	40
2015	Grass_livestock_s	Farm 7	sheep	337	7077	0	0	0	595	0	0	0.034	38	44
2015	Crop_livestock_s	Farm 70	sheep	32	672	183	92	56	0	0	0	0.04	100	220
2015	Crop_livestock_s	Farm 71	sheep	31	744	205	99	63	0	0	0	0.033	120	216
2015	Crop_livestock_s	Farm 72	sheep	35	840	253	90	71	0	0	0	0.033	140	182
2015	Crop_livestock_s	Farm 73	sheep	36	900	272	96	76	0	0	0	0.032	113	195
2015	Crop_livestock_s	Farm 74	sheep	33	660	176	94	55	0	0	0	0.037	117	196
2015	Crop_livestock_s	Farm 75	sheep	32	640	170	91	54	0	0	0	0.032	121	218
2015	Crop_livestock_s	Farm 76	sheep	32	640	171	90	54	0	0	0	0.038	131	188
2015	Crop_livestock_s	Farm 77	sheep	30	660	176	94	55	0	0	0	0.039	145	190
2015	Crop_livestock_s	Farm 78	sheep	29	609	150	98	51	0	0	0	0.037	123	181
2015	Crop_livestock_s	Farm 79	sheep	30	630	161	96	53	0	0	0	0.039	120	201
2015	Crop_livestock_s	Farm 8	sheep	32	640	164	97	54	0	0	0	0.036	106	203
2015	Grass_livestock_s	Farm 8	sheep	310	7130	0	0	0	599	0	0	0.031	37	49
2015	Grass_livestock_s	Farm 8	sheep	338	6760	0	0	0	568	0	0	0.03	30	45
2015	Crop_livestock_s	Farm 80	sheep	31	682	184	95	57	0	0	0	0.034	146	184
2015	Crop_livestock_s	Farm 81	sheep	29	725	200	96	61	0	0	0	0.036	121	190
2015	Crop_livestock_s	Farm 82	sheep	20	420	80	91	35	0	0	0	0.031	123	218
2015	Crop_livestock_s	Farm 83	sheep	33	693	184	99	58	0	0	0	0.033	129	193
2015	Crop_livestock_s	Farm 84	sheep	35	770	224	90	65	0	0	0	0.039	141	198
2015	Crop_livestock_s	Farm 85	sheep	30	630	161	97	53	0	0	0	0.035	150	182
2015	Crop_livestock_s	Farm 86	sheep	31	682	183	96	57	0	0	0	0.034	120	210
2015	Crop_livestock_s	Farm 87	sheep	33	759	216	94	64	0	0	0	0.032	132	185
2015	Crop_livestock_s	Farm 88	sheep	32	672	182	93	56	0	0	0	0.034	141	190
2015	Crop_livestock_s	Farm 89	sheep	31	744	207	97	63	0	0	0	0.037	141	183
2015	Crop_livestock_s	Farm 9	sheep	32	640	168	93	54	0	0	0	0.04	116	193
2015	Grass_livestock_s	Farm 9	sheep	330	8250	0	0	0	693	0	0	0.035	37	42
2015	Grass_livestock_s	Farm 9	sheep	339	6780	0	0	0	570	0	0	0.033	34	48
2015	Crop_livestock_s	Farm 90	sheep	34	850	252	95	71	0	0	0	0.031	125	191
2015	Crop_livestock_s	Farm 91	sheep	35	875	261	96	74	0	0	0	0.039	106	213
2015	Crop_livestock_s	Farm 92	sheep	31	775	225	92	65	0	0	0	0.038	104	184
2015	Crop_livestock_s	Farm 93	sheep	32	640	168	93	54	0	0	0	0.031	138	214
2015	Crop_livestock_s	Farm 94	sheep	32	640	167	94	54	0	0	0	0.038	101	214
2015	Crop_livestock_s	Farm 95	sheep	30	660	175	94	55	0	0	0	0.036	139	214
2015	Crop_livestock_s	Farm 96	sheep	29	609	157	92	51	0	0	0	0.035	135	206
2015	Crop_livestock_s	Farm 97	sheep	30	630	162	96	53	0	0	0	0.037	120	192
2015	Crop_livestock_s	Farm 98	sheep	31	682	187	92	57	0	0	0	0.034	129	184
2015	Crop_livestock_s	Farm 99	sheep	33	759	216	94	64	0	0	0	0.033	105	205
2014	Livestock_s	Farm 1	sheep	880	19360	0	0	0	7904	1259	368	0.218	216	331
2014	Livestock_s	Farm 2	sheep	846	16920	0	0	0	6908	1031	391	0.396	207	315
2014	Livestock_s	Farm 3	sheep	848	16960	0	0	0	6924	1034	391	0.204	206	336
2014	Livestock_s	Farm 4	sheep	829	17409	0	0	0	7108	1092	371	0.349	218	317
2014	Livestock_s	Farm 5	sheep	837	20088	0	0	0	8202	1312	376	0.243	204	344
2014	Livestock_s	Farm 6	sheep	843	17703	0	0	0	7228	1123	365	0.366	220	338
2014	Livestock_s	Farm 7	sheep	850	18700	0	0	0	7635	1177	395	0.247	201	310
2014	Livestock_s	Farm 8	sheep	863	17260	0	0	0	7047	1063	388	0.322	216	305
2014	Livestock_s	Farm 9	sheep	874	17480	0	0	0	7137	1085	384	0.203	220	312
2014	Livestock_s	Farm 10	sheep	864	18144	0	0	0	7408	1138	387	0.342	220	304
2014	Livestock_s	Farm 11	sheep	850	17850	0	0	0	7288	1111	389	0.21	206	334
2014	Livestock_s	Farm 12	sheep	784	18032	0	0	0	7362	1119	396	0.275	201	317
2014	Livestock_s	Farm 13	sheep	862	21550	0	0	0	8798	1412	399	0.302	201	342
2014	Livestock_s	Farm 14	sheep	862	17240	0	0	0	7039	1079	370	0.252	214	319
2014	Livestock_s	Farm 15	sheep	850	17000	0	0	0	6941	1048	381	0.399	202	312
2014	Livestock_s	Farm 16	sheep	840	17640	0	0	0	7202	1088	395	0.227	209	320
2014	Livestock_s	Farm 17	sheep	849	16980	0	0	0	6933	1049	378	0.274	217	332
2014	Livestock_s	Farm 18	sheep	842	18524	0	0	0	7563	1154	403	0.227	214	332
2014	Livestock_s	Farm 19	sheep	843	18546	0	0	0	7572	1153	406	0.306	211	307
2014	Livestock_s	Farm 20	sheep	850	19550	0	0	0	7982	1254	389	0.305	214	312
2014	Livestock_s	Farm 21	sheep	854	17080	0	0	0	6973	1053	382	0.296	219	327
2014	Livestock_s	Farm 22	sheep	856	17120	0	0	0	6990	1074	365	0.396	202	340
2014	Livestock_s	Farm 23	sheep	860	18920	0	0	0	7725	1201	389	0.374	216	309
2014	Livestock_s	Farm 24	sheep	870	21750	0	0	0	8880	1439	389	0.234	216	316
2014	Livestock_s	Farm 25	sheep	880	21120	0	0	0	8623	1410	365	0.278	208	302
2014	Livestock_s	Farm 26	sheep	840	20160	0	0	0	8231	1316	378	0.295	219	343
2014	Livestock_s	Farm 27	sheep	850	20400	0	0	0	8329	1334	380	0.351	208	314
2014	Livestock_s	Farm 28	sheep	845	21970	0	0	0	8970	1464	382	0.213	206	308
2014	Livestock_s	Farm 29	sheep	850	21250	0	0	0	8676	1399	387	0.216	215	347
2014	Livestock_s	Farm 30	sheep	860	21500	0	0	0	8778	1443	364	0.349	203	314
2014	Livestock_s	Farm 31	sheep	835	20875	0	0	0	8523	1365	389	0.23	207	345
2014	Livestock_s	Farm 32	sheep	835	20875	0	0	0	8523	1391	363	0.253	216	349
2014	Livestock_s	Farm 33	sheep	840	16800	0	0	0	6859	1039	373	0.271	200	321
2014	Livestock_s	Farm 34	sheep	850	17000	0	0	0	6941	1065	364	0.333	214	317
2014	Livestock_s	Farm 35	sheep	845	16900	0	0	0	6900	1052	368	0.271	211	305
2014	Livestock_s	Farm 36	sheep	860	18060	0	0	0	7374	1114	404	0.202	216	313
2014	Livestock_s	Farm 37	sheep	840	17640	0	0	0	7202	1084	399	0.344	214	313
2014	Livestock_s	Farm 38	sheep	850	19550	0	0	0	7982	1283	360	0.285	218	339
2014	Livestock_s	Farm 39	sheep	845	19435	0	0	0	7935	1251	382	0.3	212	322
2014	Livestock_s	Farm 40	sheep	840	18480	0	0	0	7545	1182	371	0.215	202	310
2014	Livestock_s	Farm 41	sheep	850	18700	0	0	0	7635	1171	401	0.339	202	308
2014	Livestock_s	Farm 42	Dairy cattle	40	160960	0	0	0	65717	13162	366	0.268	217	307
2014	Livestock_s	Farm 43	Dairy cattle	42	183792	0	0	0	75039	15038	408	0.338	203	320
2014	Livestock_s	Farm 44	Dairy cattle	50	252500	0	0	0	103091	20841	380	0.315	217	309
2014	Livestock_s	Farm 45	Dairy cattle	45	225000	0	0	0	91864	18509	401	0.313	212	327
2014	Livestock_s	Farm 46	Dairy cattle	45	202500	0	0	0	82677	16640	379	0.396	201	340
2014	Livestock_s	Farm 57	sheep	848	16960	0	0	0	6924	1036	389	0.382	202	300
2014	Livestock_s	Farm 58	sheep	829	17409	0	0	0	7108	1087	376	0.344	204	325
2014	Livestock_s	Farm 59	sheep	837	20088	0	0	0	8202	1305	383	0.252	201	348
2014	Livestock_s	Farm 60	sheep	843	17703	0	0	0	7228	1094	394	0.383	216	342
2014	Livestock_s	Farm 61	sheep	850	18700	0	0	0	7635	1177	395	0.248	208	340
2014	Livestock_s	Farm 52	Dairy cattle	40	160960	0	0	0	65717	13126	402	0.257	210	318
2014	Livestock_s	Farm 53	Dairy cattle	42	183792	0	0	0	75039	15056	390	0.384	208	341
2014	Livestock_s	Farm 54	Dairy cattle	50	252500	0	0	0	103091	20843	378	0.288	207	316
2014	Livestock_s	Farm 55	Dairy cattle	45	225000	0	0	0	91864	18519	391	0.3	202	335
2014	Livestock_s	Farm 56	Dairy cattle	45	202500	0	0	0	82677	16638	381	0.269	218	337
2014	Livestock_s	Farm 57	sheep	848	16960	0	0	0	6924	1029	396	0.33	201	305
2014	Livestock_s	Farm 58	sheep	829	17409	0	0	0	7108	1061	402	0.336	202	343
2014	Livestock_s	Farm 59	sheep	837	20088	0	0	0	8202	1302	386	0.269	215	333
2014	Livestock_s	Farm 60	sheep	843	17703	0	0	0	7228	1116	372	0.202	212	312
2014	Livestock_s	Farm 61	sheep	850	18700	0	0	0	7635	1203	369	0.211	218	311
2014	Livestock_s	Farm 62	sheep	863	17260	0	0	0	7047	1070	381	0.351	219	346
2014	Livestock_s	Farm 63	sheep	874	17480	0	0	0	7137	1090	379	0.375	220	326
2014	Livestock_s	Farm 64	sheep	880	19360	0	0	0	7904	1239	388	0.347	213	304
2014	Livestock_s	Farm 65	sheep	846	16920	0	0	0	6908	1056	366	0.294	210	322
2014	Livestock_s	Farm 66	sheep	848	16960	0	0	0	6924	1062	363	0.213	214	329
2014	Livestock_s	Farm 67	sheep	829	17409	0	0	0	7108	1077	386	0.399	207	314
2014	Livestock_s	Farm 68	sheep	837	20088	0	0	0	8202	1316	372	0.258	202	327
2014	Livestock_s	Farm 69	sheep	843	17703	0	0	0	7228	1106	382	0.367	209	346
2014	Livestock_s	Farm 70	sheep	850	18700	0	0	0	7635	1171	401	0.283	203	335
2014	Livestock_s	Farm 71	sheep	863	17260	0	0	0	7047	1060	391	0.298	206	311
2014	Livestock_s	Farm 72	sheep	874	17480	0	0	0	7137	1070	399	0.292	218	328
2014	Livestock_s	Farm 73	sheep	864	18144	0	0	0	7408	1154	371	0.33	201	304
2014	Livestock_s	Farm 74	sheep	850	17850	0	0	0	7288	1123	377	0.331	215	302
2014	Livestock_s	Farm 75	sheep	784	18032	0	0	0	7362	1119	396	0.349	213	307
2014	Livestock_s	Farm 76	sheep	862	21550	0	0	0	8798	1447	364	0.251	208	340
2014	Livestock_s	Farm 77	sheep	862	17240	0	0	0	7039	1063	386	0.324	215	345
2014	Livestock_s	Farm 78	sheep	850	17000	0	0	0	6941	1032	397	0.326	211	305
2014	Livestock_s	Farm 79	sheep	840	17640	0	0	0	7202	1085	398	0.316	206	312
2014	Livestock_s	Farm 80	sheep	849	16980	0	0	0	6933	1027	400	0.325	204	307
2014	Livestock_s	Farm 81	sheep	842	18524	0	0	0	7563	1151	406	0.381	204	334
2014	Livestock_s	Farm 82	sheep	843	18546	0	0	0	7572	1167	392	0.294	214	304
2014	Livestock_s	Farm 83	sheep	850	19550	0	0	0	7982	1248	395	0.291	203	305
2014	Livestock_s	Farm 84	sheep	854	17080	0	0	0	6973	1053	382	0.227	206	330
2014	Livestock_s	Farm 85	sheep	856	17120	0	0	0	6990	1032	407	0.288	201	318
2014	Livestock_s	Farm 86	sheep	860	18920	0	0	0	7725	1210	380	0.384	210	324
2014	Livestock_s	Farm 87	sheep	870	21750	0	0	0	8880	1463	365	0.292	201	335
2014	Livestock_s	Farm 88	sheep	880	21120	0	0	0	8623	1415	360	0.323	208	328
2014	Livestock_s	Farm 89	sheep	840	20160	0	0	0	8231	1307	387	0.311	201	341
2014	Livestock_s	Farm 90	sheep	850	20400	0	0	0	8329	1308	406	0.2	213	319
2014	Livestock_s	Farm 91	sheep	845	21970	0	0	0	8970	1477	369	0.21	215	345
2014	Livestock_s	Farm 92	sheep	850	21250	0	0	0	8676	1396	390	0.319	203	303
2014	Livestock_s	Farm 93	sheep	860	21500	0	0	0	8778	1428	379	0.221	204	301
2014	Livestock_s	Farm 94	sheep	835	20875	0	0	0	8523	1369	385	0.232	207	308
2014	Livestock_s	Farm 95	sheep	835	20875	0	0	0	8523	1372	382	0.238	206	316
2014	Livestock_s	Farm 96	sheep	840	16800	0	0	0	6859	1019	393	0.323	216	342
2014	Livestock_s	Farm 97	sheep	850	17000	0	0	0	6941	1064	365	0.337	211	318
2014	Livestock_s	Farm 98	sheep	845	16900	0	0	0	6900	1037	383	0.384	208	343
2014	Livestock_s	Farm 99	sheep	860	18060	0	0	0	7374	1136	382	0.365	205	323
2014	Livestock_s	Farm 100	sheep	840	17640	0	0	0	7202	1084	399	0.233	212	310
2014	Livestock_s	Farm 101	sheep	850	19550	0	0	0	7982	1283	360	0.347	215	325
2014	Livestock_s	Farm 102	sheep	845	19435	0	0	0	7935	1267	366	0.308	205	329
2014	Livestock_s	Farm 103	sheep	840	18480	0	0	0	7545	1161	392	0.289	207	318
2014	Livestock_s	Farm 104	sheep	850	18700	0	0	0	7635	1208	364	0.334	200	344
2014	Livestock_s	Farm 98	sheep	845	16900	0	0	0	6900	1031	389	0.308	218	343
2014	Livestock_s	Farm 99	sheep	860	18060	0	0	0	7374	1134	384	0.215	209	311
2014	Livestock_s	Farm 100	sheep	840	17640	0	0	0	7202	1102	381	0.377	220	300
2014	Livestock_s	Farm 101	sheep	850	19550	0	0	0	7982	1274	369	0.261	218	316
2014	Livestock_s	Farm 102	sheep	845	19435	0	0	0	7935	1246	387	0.316	202	326
2014	Livestock_s	Farm 103	sheep	840	18480	0	0	0	7545	1185	368	0.274	217	310
2014	Livestock_s	Farm 104	sheep	850	18700	0	0	0	7635	1179	393	0.365	209	333
2014	Livestock_s	Farm 112	Beef cattle	35	5250	0	0	0	2143	45	396	0.344	211	302
2014	Livestock_s	Farm 113	Beef cattle	55	8525	0	0	0	3481	316	400	0.363	217	321
2014	Livestock_s	Farm 114	Beef cattle	60	7200	0	0	0	2940	237	368	0.228	205	333
2014	Livestock_s	Farm 115	Beef cattle	65	8450	0	0	0	3450	347	363	0.211	217	337
2014	Livestock_s	Farm 116	Beef cattle	56	7056	0	0	0	2881	201	392	0.359	208	327
2014	Livestock_s	Farm 117	Beef cattle	54	6750	0	0	0	2756	206	361	0.31	220	321
2014	Livestock_s	Farm 118	Beef cattle	53	6784	0	0	0	2770	190	380	0.291	214	330
2014	Livestock_s	Farm 119	Beef cattle	52	6500	0	0	0	2654	155	391	0.26	209	325
2014	Livestock_s	Farm 120	sheep	848	16960	0	0	0	6924	1015	410	0.207	217	339
2014	Livestock_s	Farm 121	sheep	829	17409	0	0	0	7108	1078	385	0.324	213	344
2014	Livestock_s	Farm 122	sheep	837	20088	0	0	0	8202	1321	367	0.307	215	343
2014	Livestock_s	Farm 123	sheep	843	17703	0	0	0	7228	1094	394	0.303	208	307
2014	Livestock_s	Farm 124	sheep	850	18700	0	0	0	7635	1201	371	0.292	201	302
2014	Livestock_s	Farm 125	sheep	863	17260	0	0	0	7047	1079	372	0.316	218	339
2014	Livestock_s	Farm 126	sheep	874	17480	0	0	0	7137	1091	378	0.389	202	310
2015	Livestock_s	Farm 1	sheep	860	18920	0	0	0	7725	1201	389	0.281	210	319
2015	Livestock_s	Farm 10	sheep	850	17000	0	0	0	6941	1048	381	0.225	213	334
2015	Livestock_s	Farm 100	sheep	840	17640	0	0	0	7202	1085	398	0.27	202	315
2015	Livestock_s	Farm 100	sheep	835	20875	0	0	0	8523	1372	382	0.33	206	316
2015	Livestock_s	Farm 101	sheep	849	16980	0	0	0	6933	1027	400	0.244	217	304
2015	Livestock_s	Farm 101	sheep	840	16800	0	0	0	6859	1019	393	0.232	207	320
2015	Livestock_s	Farm 102	sheep	842	18524	0	0	0	7563	1151	406	0.342	218	337
2015	Livestock_s	Farm 102	sheep	850	17000	0	0	0	6941	1064	365	0.382	206	342
2015	Livestock_s	Farm 103	sheep	784	18032	0	0	0	7362	1119	396	0.329	219	329
2015	Livestock_s	Farm 103	sheep	843	18546	0	0	0	7572	1167	392	0.39	220	313
2015	Livestock_s	Farm 104	sheep	862	21550	0	0	0	8798	1447	364	0.371	212	335
2015	Livestock_s	Farm 104	sheep	850	19550	0	0	0	7982	1248	395	0.327	217	332
2015	Livestock_s	Farm 11	sheep	840	17640	0	0	0	7202	1088	395	0.227	201	325
2015	Livestock_s	Farm 112	Beef cattle	53	6784	0	0	0	2770	190	380	0.219	217	331
2015	Livestock_s	Farm 113	Beef cattle	52	6500	0	0	0	2654	155	391	0.207	214	324
2015	Livestock_s	Farm 114	Beef cattle	60	7200	0	0	0	2940	237	368	0.223	206	301
2015	Livestock_s	Farm 115	Beef cattle	65	8450	0	0	0	3450	347	363	0.32	218	325
2015	Livestock_s	Farm 116	Beef cattle	56	7056	0	0	0	2881	201	392	0.358	218	328
2015	Livestock_s	Farm 117	Beef cattle	54	6750	0	0	0	2756	206	361	0.209	217	318
2015	Livestock_s	Farm 118	Beef cattle	35	5250	0	0	0	2143	45	396	0.319	215	328
2015	Livestock_s	Farm 119	Beef cattle	55	8525	0	0	0	3481	316	400	0.297	207	341
2015	Livestock_s	Farm 12	sheep	849	16980	0	0	0	6933	1049	378	0.391	213	340
2015	Livestock_s	Farm 120	sheep	863	17260	0	0	0	7047	1079	372	0.244	212	312
2015	Livestock_s	Farm 121	sheep	874	17480	0	0	0	7137	1091	378	0.269	219	340
2015	Livestock_s	Farm 122	sheep	848	16960	0	0	0	6924	1015	410	0.208	213	305
2015	Livestock_s	Farm 123	sheep	829	17409	0	0	0	7108	1078	385	0.213	214	347
2015	Livestock_s	Farm 124	sheep	837	20088	0	0	0	8202	1321	367	0.365	201	345
2015	Livestock_s	Farm 125	sheep	843	17703	0	0	0	7228	1094	394	0.316	218	314
2015	Livestock_s	Farm 126	sheep	850	18700	0	0	0	7635	1201	371	0.358	212	336
2015	Livestock_s	Farm 13	sheep	842	18524	0	0	0	7563	1154	403	0.351	207	313
2015	Livestock_s	Farm 14	sheep	843	18546	0	0	0	7572	1153	406	0.337	211	341
2015	Livestock_s	Farm 15	sheep	850	19550	0	0	0	7982	1254	389	0.304	201	311
2015	Livestock_s	Farm 16	sheep	854	17080	0	0	0	6973	1053	382	0.269	207	345
2015	Livestock_s	Farm 17	sheep	856	17120	0	0	0	6990	1074	365	0.336	205	347
2015	Livestock_s	Farm 18	sheep	840	17640	0	0	0	7202	1084	399	0.319	215	310
2015	Livestock_s	Farm 19	sheep	850	19550	0	0	0	7982	1283	360	0.262	212	315
2015	Livestock_s	Farm 2	sheep	870	21750	0	0	0	8880	1439	389	0.233	212	335
2015	Livestock_s	Farm 20	sheep	845	19435	0	0	0	7935	1251	382	0.29	204	329
2015	Livestock_s	Farm 21	sheep	835	20875	0	0	0	8523	1365	389	0.233	213	304
2015	Livestock_s	Farm 22	sheep	835	20875	0	0	0	8523	1391	363	0.328	205	313
2015	Livestock_s	Farm 23	sheep	840	16800	0	0	0	6859	1039	373	0.224	204	316
2015	Livestock_s	Farm 24	sheep	850	17000	0	0	0	6941	1065	364	0.207	202	346
2015	Livestock_s	Farm 25	sheep	845	16900	0	0	0	6900	1052	368	0.321	207	326
2015	Livestock_s	Farm 26	sheep	860	18060	0	0	0	7374	1114	404	0.26	216	324
2015	Livestock_s	Farm 27	sheep	840	18480	0	0	0	7545	1182	371	0.384	209	340
2015	Livestock_s	Farm 28	sheep	850	18700	0	0	0	7635	1171	401	0.345	217	331
2015	Livestock_s	Farm 29	sheep	880	19360	0	0	0	7904	1259	368	0.276	202	321
2015	Livestock_s	Farm 3	sheep	880	21120	0	0	0	8623	1410	365	0.208	209	322
2015	Livestock_s	Farm 30	sheep	846	16920	0	0	0	6908	1031	391	0.283	216	323
2015	Livestock_s	Farm 31	sheep	848	16960	0	0	0	6924	1034	391	0.318	219	326
2015	Livestock_s	Farm 32	sheep	829	17409	0	0	0	7108	1092	371	0.307	218	301
2015	Livestock_s	Farm 33	sheep	837	20088	0	0	0	8202	1312	376	0.217	213	305
2015	Livestock_s	Farm 34	sheep	843	17703	0	0	0	7228	1123	365	0.316	217	309
2015	Livestock_s	Farm 35	sheep	850	18700	0	0	0	7635	1177	395	0.229	201	340
2015	Livestock_s	Farm 36	sheep	863	17260	0	0	0	7047	1063	388	0.386	207	323
2015	Livestock_s	Farm 37	sheep	874	17480	0	0	0	7137	1085	384	0.209	213	346
2015	Livestock_s	Farm 38	sheep	864	18144	0	0	0	7408	1138	387	0.285	201	342
2015	Livestock_s	Farm 39	sheep	850	17850	0	0	0	7288	1111	389	0.327	208	349
2015	Livestock_s	Farm 4	sheep	840	20160	0	0	0	8231	1316	378	0.364	215	308
2015	Livestock_s	Farm 40	sheep	784	18032	0	0	0	7362	1119	396	0.233	204	318
2015	Livestock_s	Farm 41	sheep	862	21550	0	0	0	8798	1412	399	0.244	209	316
2015	Livestock_s	Farm 42	Dairy cattle	45	225000	0	0	0	91864	18509	401	0.324	210	349
2015	Livestock_s	Farm 43	Dairy cattle	45	202500	0	0	0	82677	16640	379	0.323	211	309
2015	Livestock_s	Farm 44	Dairy cattle	40	160960	0	0	0	65717	13162	366	0.328	213	311
2015	Livestock_s	Farm 45	Dairy cattle	42	183792	0	0	0	75039	15038	408	0.351	202	349
2015	Livestock_s	Farm 46	Dairy cattle	50	252500	0	0	0	103091	20841	380	0.356	213	322
2015	Livestock_s	Farm 5	sheep	850	20400	0	0	0	8329	1334	380	0.389	210	346
2015	Livestock_s	Farm 52	Dairy cattle	45	225000	0	0	0	91864	18519	391	0.327	212	329
2015	Livestock_s	Farm 53	Dairy cattle	45	202500	0	0	0	82677	16638	381	0.262	213	306
2015	Livestock_s	Farm 54	Dairy cattle	40	160960	0	0	0	65717	13126	402	0.277	205	348
2015	Livestock_s	Farm 55	Dairy cattle	42	183792	0	0	0	75039	15056	390	0.226	217	323
2015	Livestock_s	Farm 56	Dairy cattle	50	252500	0	0	0	103091	20843	378	0.356	219	347
2015	Livestock_s	Farm 57	sheep	843	17703	0	0	0	7228	1094	394	0.376	207	345
2015	Livestock_s	Farm 57	sheep	845	16900	0	0	0	6900	1037	383	0.303	205	326
2015	Livestock_s	Farm 58	sheep	850	18700	0	0	0	7635	1177	395	0.361	202	340
2015	Livestock_s	Farm 58	sheep	860	18060	0	0	0	7374	1136	382	0.374	202	348
2015	Livestock_s	Farm 59	sheep	848	16960	0	0	0	6924	1036	389	0.236	204	343
2015	Livestock_s	Farm 59	sheep	840	17640	0	0	0	7202	1084	399	0.346	215	310
2015	Livestock_s	Farm 6	sheep	845	21970	0	0	0	8970	1464	382	0.389	204	306
2015	Livestock_s	Farm 60	sheep	829	17409	0	0	0	7108	1087	376	0.334	207	306
2015	Livestock_s	Farm 60	sheep	850	19550	0	0	0	7982	1283	360	0.273	219	300
2015	Livestock_s	Farm 61	sheep	837	20088	0	0	0	8202	1305	383	0.227	211	311
2015	Livestock_s	Farm 61	sheep	845	19435	0	0	0	7935	1267	366	0.257	218	334
2015	Livestock_s	Farm 62	sheep	840	18480	0	0	0	7545	1161	392	0.284	216	317
2015	Livestock_s	Farm 63	sheep	854	17080	0	0	0	6973	1053	382	0.335	208	324
2015	Livestock_s	Farm 64	sheep	856	17120	0	0	0	6990	1032	407	0.255	215	308
2015	Livestock_s	Farm 65	sheep	860	18920	0	0	0	7725	1210	380	0.225	205	325
2015	Livestock_s	Farm 66	sheep	870	21750	0	0	0	8880	1463	365	0.389	209	308
2015	Livestock_s	Farm 67	sheep	880	21120	0	0	0	8623	1415	360	0.371	208	326
2015	Livestock_s	Farm 68	sheep	840	20160	0	0	0	8231	1307	387	0.35	204	332
2015	Livestock_s	Farm 69	sheep	850	20400	0	0	0	8329	1308	406	0.382	201	332
2015	Livestock_s	Farm 7	sheep	850	21250	0	0	0	8676	1399	387	0.325	209	307
2015	Livestock_s	Farm 70	sheep	845	21970	0	0	0	8970	1477	369	0.227	216	340
2015	Livestock_s	Farm 71	sheep	848	16960	0	0	0	6924	1029	396	0.234	208	333
2015	Livestock_s	Farm 72	sheep	829	17409	0	0	0	7108	1061	402	0.394	211	300
2015	Livestock_s	Farm 73	sheep	837	20088	0	0	0	8202	1302	386	0.335	219	333
2015	Livestock_s	Farm 74	sheep	843	17703	0	0	0	7228	1116	372	0.333	205	321
2015	Livestock_s	Farm 75	sheep	850	18700	0	0	0	7635	1203	369	0.369	210	310
2015	Livestock_s	Farm 76	sheep	863	17260	0	0	0	7047	1070	381	0.303	206	328
2015	Livestock_s	Farm 77	sheep	874	17480	0	0	0	7137	1090	379	0.301	202	327
2015	Livestock_s	Farm 78	sheep	880	19360	0	0	0	7904	1239	388	0.272	219	336
2015	Livestock_s	Farm 79	sheep	846	16920	0	0	0	6908	1056	366	0.358	217	339
2015	Livestock_s	Farm 8	sheep	860	21500	0	0	0	8778	1443	364	0.31	209	341
2015	Livestock_s	Farm 80	sheep	848	16960	0	0	0	6924	1062	363	0.321	216	342
2015	Livestock_s	Farm 81	sheep	829	17409	0	0	0	7108	1077	386	0.279	212	304
2015	Livestock_s	Farm 82	sheep	837	20088	0	0	0	8202	1316	372	0.255	209	323
2015	Livestock_s	Farm 83	sheep	843	17703	0	0	0	7228	1106	382	0.207	210	326
2015	Livestock_s	Farm 84	sheep	850	18700	0	0	0	7635	1171	401	0.241	208	308
2015	Livestock_s	Farm 85	sheep	863	17260	0	0	0	7047	1060	391	0.361	209	335
2015	Livestock_s	Farm 86	sheep	874	17480	0	0	0	7137	1070	399	0.278	207	322
2015	Livestock_s	Farm 87	sheep	864	18144	0	0	0	7408	1154	371	0.375	206	323
2015	Livestock_s	Farm 88	sheep	850	17850	0	0	0	7288	1123	377	0.271	212	308
2015	Livestock_s	Farm 89	sheep	850	18700	0	0	0	7635	1208	364	0.287	216	325
2015	Livestock_s	Farm 9	sheep	862	17240	0	0	0	7039	1079	370	0.311	202	341
2015	Livestock_s	Farm 90	sheep	845	16900	0	0	0	6900	1031	389	0.293	213	344
2015	Livestock_s	Farm 91	sheep	860	18060	0	0	0	7374	1134	384	0.272	208	311
2015	Livestock_s	Farm 92	sheep	840	17640	0	0	0	7202	1102	381	0.372	210	313
2015	Livestock_s	Farm 93	sheep	850	19550	0	0	0	7982	1274	369	0.345	213	340
2015	Livestock_s	Farm 94	sheep	845	19435	0	0	0	7935	1246	387	0.251	217	305
2015	Livestock_s	Farm 95	sheep	840	18480	0	0	0	7545	1185	368	0.384	201	329
2015	Livestock_s	Farm 96	sheep	850	18700	0	0	0	7635	1179	393	0.249	203	304
2015	Livestock_s	Farm 97	sheep	850	21250	0	0	0	8676	1396	390	0.399	206	339
2015	Livestock_s	Farm 98	sheep	862	17240	0	0	0	7039	1063	386	0.33	220	322
2015	Livestock_s	Farm 98	sheep	860	21500	0	0	0	8778	1428	379	0.334	203	302
2015	Livestock_s	Farm 99	sheep	850	17000	0	0	0	6941	1032	397	0.208	210	328
2015	Livestock_s	Farm 99	sheep	835	20875	0	0	0	8523	1369	385	0.201	216	324
