# Supplementary material for: Evaluation of energy balances and greenhouse gas emissions from different agricultural production systems in Minqin Oasis, China
Source: PeerJ. 2019 Jun 26;7:e6890. doi: 10.7717/peerj.6890 (PMC6599452; doi:10.7717/peerj.6890)
Supplement: Supplemental Information 1 [file peerj-07-6890-s001.zip › Raw data/outlook.xlsx]

## Sheet: Outlook
Production type	Farm	家庭人口	Male labor	Time input (h)	Female labor	Time input (h)	Machinery type I	service year (y)	Machinery type II	service year (y)
Crop_s	Farm 1	5	1		1		Tractor55	4
Crop_s	Farm 10	5	0		1
Crop_s	Farm 100	4	0		1		Tractor1202	6	Tractor60	2
Crop_s	Farm 101	5	1		1		Tractor 250	2
Crop_s	Farm 102	5	1		1		Harvester1200	5
Crop_s	Farm 103	5	1		1
Crop_s	Farm 104	5	1		1		Tractor 60	3
Crop_s	Farm 105	5	1		1		Tractor55	5
Crop_s	Farm 106	5	1		1
Crop_s	Farm 107	5	0		1		Tractor 60	6
Crop_s	Farm 108	5	1		1		Tractor 60	4
Crop_s	Farm 109	5	1		1		Harvester154	1	Tractor 60	6
Crop_s	Farm 11	5	1		1		Tractor55	2
Crop_s	Farm 110	5	1		1		Tractor55	3
Crop_s	Farm 111	4	0		1
Crop_s	Farm 112	4	1		1		Tractor 250	5
Crop_s	Farm 113	4	0		1		Tractor55	8
Crop_s	Farm 114	5	1		1		Tractor60	2
Crop_s	Farm 115	5	1		1
Crop_s	Farm 116	5	1		1		Tractor60	7
Crop_s	Farm 117	5	1		1		Tractor60	6
Crop_s	Farm 118	5	1		1		Harvester154		Tractor60	1
Crop_s	Farm 119	5	1		1		Tractor60	5
Crop_s	Farm 12	5	1		1		Tractor60	4
Crop_s	Farm 120	5	1		1
Crop_s	Farm 121	5	1		1		Tractor55	5
Crop_s	Farm 122	5	1		1		Tractor55	2
Crop_s	Farm 123	5	1		1		Tractor 7810	1	Tractor55	7
Crop_s	Farm 124	5	1		1		Tractor55	9
Crop_s	Farm 125	4	1		1		Tractor55	7
Crop_s	Farm 126	4	1		1
Crop_s	Farm 127	5	1		1		Tractor55	7
Crop_s	Farm 128	5	1		1		Tractor1202	6
Crop_s	Farm 129	5	1		1		Tractor55	5
Crop_s	Farm 13	5	1		1		Tractor55
Crop_s	Farm 130	5	0		1
Crop_s	Farm 131	5	1		1		Tractor55	3
Crop_s	Farm 132	5	1		1
Crop_s	Farm 133	5	0		1		Tractor55	4
Crop_s	Farm 134	5	1		1		Harvester1200	2	Tractor55	3
Crop_s	Farm 135	5	1		1		Tractor55	7
Crop_s	Farm 136	5	1		1
Crop_s	Farm 137	5	1		1
Crop_s	Farm 138	5	1		1		Tractor55	3
Crop_s	Farm 139	4	1		1		Tractor55	5
Crop_s	Farm 14	5	1		1		Harvester154	6	Tractor55	5
Crop_s	Farm 140	4	0		1
Crop_s	Farm 141	4	0		1		Tractor55	4
Crop_s	Farm 142	5	1		1		Tractor 250	3
Crop_s	Farm 143	5	1		1		Tractor55	4
Crop_s	Farm 144	5	1		1
Crop_s	Farm 145	5	1		1		Tractor55	1
Crop_s	Farm 146	5	1		1		Harvester154	3	Tractor60	3
Crop_s	Farm 147	5	1		1		Tractor55	4
Crop_s	Farm 148	5	0		1		Tractor55	8
Crop_s	Farm 149	5	1		1		Tractor55	1
Crop_s	Farm 15	5	1		1		Tractor 250	2
Crop_s	Farm 150	5	1		1		Tractor55	3
Crop_s	Farm 151	5	1		1
Crop_s	Farm 152	4	0		1		Tractor55	5
Crop_s	Farm 153	4	1		1
Crop_s	Farm 154	4	0		1		Tractor55	4
Crop_s	Farm 155	5	1		1		Harvester1200	3	Tractor55	2
Crop_s	Farm 156	5	1		1		Tractor55	2
Crop_s	Farm 157	5	1		1		Tractor55	1
Crop_s	Farm 158	5	1		1
Crop_s	Farm 159	5	1		1		Tractor55	6
Crop_s	Farm 16	4	1		1		Tractor55	3
Crop_s	Farm 160	5	1		1		Tractor55	4
Crop_s	Farm 161	5	1		1
Crop_s	Farm 162	5	1		1		Tractor55	3
Crop_s	Farm 163	5	1		1		Harvester154	4
Crop_s	Farm 164	5	1		1
Crop_s	Farm 17	4	0		1		Tractor 250	7
Crop_s	Farm 18	4	0		1
Crop_s	Farm 19	5	1		1		Tractor55	3
Crop_s	Farm 2	4	1		1
Crop_s	Farm 20	5	1		1		Tractor1002	5
Crop_s	Farm 21	5	1		1		Tractor55	4
Crop_s	Farm 22	5	1		1
Crop_s	Farm 23	5	1		1		Tractor55	1
Crop_s	Farm 24	5	1		1
Crop_s	Farm 25	5	0		1		Harvester154	2
Crop_s	Farm 26	5	1		1
Crop_s	Farm 27	5	1		1		Tractor55	3
Crop_s	Farm 28	5	1		1
Crop_s	Farm 29	4	0		1		Tractor1002	5
Crop_s	Farm 3	4	1		1
Crop_s	Farm 30	4	1		1
Crop_s	Farm 31	4	0		1		Tractor55	4
Crop_s	Farm 32	5	1		1
Crop_s	Farm 33	5	1		1
Crop_s	Farm 34	5	1		1		Tractor 250	4
Crop_s	Farm 35	5	1		1
Crop_s	Farm 36	5	1		1
Crop_s	Farm 37	5	1		1		Tractor55	1
Crop_s	Farm 38	5	1		1
Crop_s	Farm 39	5	1		1
Crop_s	Farm 4	5	1		1		Tractor55	3
Crop_s	Farm 40	5	1		1
Crop_s	Farm 41	5	1		1
Crop_s	Farm 42	5	1		1		Tractor 7810	7	Tractor55	3
Crop_s	Farm 43	4	1		1
Crop_s	Farm 44	4	1		1
Crop_s	Farm 45	5	1		1
Crop_s	Farm 46	5	1		1		Tractor55	6
Crop_s	Farm 47	5	1		1
Crop_s	Farm 48	5	0		1		Tractor1202	5
Crop_s	Farm 49	5	1		1
Crop_s	Farm 5	5	1		1		Tractor55	1
Crop_s	Farm 50	5	1		1
Crop_s	Farm 51	5	0		1
Crop_s	Farm 52	5	1		1		Tractor55	3
Crop_s	Farm 53	5	1		1
Crop_s	Farm 54	5	1		1		Harvester154	4	Tractor55	3
Crop_s	Farm 55	5	1		1
Crop_s	Farm 56	5	1		1		Tractor55	5
Crop_s	Farm 57	4	1		1
Crop_s	Farm 58	4	0		1
Crop_s	Farm 59	4	0		1
Crop_s	Farm 6	5	1		1		Tractor 250	7
Crop_s	Farm 60	5	1		1
Crop_s	Farm 61	5	1		1
Crop_s	Farm 62	5	1		1		Tractor55	4
Crop_s	Farm 63	5	1		1
Crop_s	Farm 64	5	1		1
Crop_s	Farm 65	5	1		1		Tractor55	3
Crop_s	Farm 66	5	0		1
Crop_s	Farm 67	5	1		1		Tractor1002	1
Crop_s	Farm 68	5	1		1
Crop_s	Farm 69	5	1		1
Crop_s	Farm 7	5	0		1
Crop_s	Farm 70	4	0		1		Tractor55	3
Crop_s	Farm 71	4	1		1
Crop_s	Farm 72	4	0		1		Tractor55	6
Crop_s	Farm 73	5	1		1
Crop_s	Farm 74	5	1		1		Tractor55	7
Crop_s	Farm 75	5	1		1
Crop_s	Farm 76	5	1		1
Crop_s	Farm 77	5	1		1		Tractor55	6
Crop_s	Farm 78	5	1		1
Crop_s	Farm 79	5	1		1		Harvester1200	3
Crop_s	Farm 8	5	1		1
Crop_s	Farm 80	5	1		1		Tractor55	4
Crop_s	Farm 81	5	1		1		Tractor55	1
Crop_s	Farm 82	5	1		1
Crop_s	Farm 83	5	1		1		Tractor55	3
Crop_s	Farm 84	4	1		1
Crop_s	Farm 85	4	1		1
Crop_s	Farm 86	5	1		1
Crop_s	Farm 87	5	1		1		Tractor55	2
Crop_s	Farm 88	5	1		1
Crop_s	Farm 89	5	0		1
Crop_s	Farm 9	5	1		1		Harvester154	8
Crop_s	Farm 90	5	1		1
Crop_s	Farm 91	5	1		1
Crop_s	Farm 92	5	0		1
Crop_s	Farm 93	5	1		1
Crop_s	Farm 94	5	1		1
Crop_s	Farm 95	5	1		1
Crop_s	Farm 96	5	1		1		Tractor55	2
Crop_s	Farm 97	5	1		1
Crop_s	Farm 98	4	1		1
Crop_s	Farm 99	4	0		1
Crop_livestock_s	Farm 1	4	1		1		Tractor1002	3	Tractor60	2
Crop_livestock_s	Farm 10	5	1		1
Crop_livestock_s	Farm 100	5	1		1
Crop_livestock_s	Farm 101	5	1		1		Tractor55	4
Crop_livestock_s	Farm 102	4	0		1
Crop_livestock_s	Farm 103	4	1		1
Crop_livestock_s	Farm 104	4	1		1
Crop_livestock_s	Farm 105	4	0		1		Tractor 7810	1
Crop_livestock_s	Farm 106	5	1		1
Crop_livestock_s	Farm 107	5	1		1
Crop_livestock_s	Farm 108	5	1		1			3
Crop_livestock_s	Farm 109	5	0		1		Tractor55
Crop_livestock_s	Farm 11	5	1		1
Crop_livestock_s	Farm 11	5	1		1
Crop_livestock_s	Farm 111	5	1		1
Crop_livestock_s	Farm 112	5	1		1
Crop_livestock_s	Farm 113	5	1		1		Tractor1202	5
Crop_livestock_s	Farm 114	5	1		1
Crop_livestock_s	Farm 115	5	1		1
Crop_livestock_s	Farm 116	5	1		1		Tractor60	2
Crop_livestock_s	Farm 118	4	1		1
Crop_livestock_s	Farm 119	5	1		1
Crop_livestock_s	Farm 12	5	1		1
Crop_livestock_s	Farm 120	5	1		1		Tractor60	3
Crop_livestock_s	Farm 121	5	1		1
Crop_livestock_s	Farm 122	5	1		1
Crop_livestock_s	Farm 123	5	1		1		Tractor60	4
Crop_livestock_s	Farm 124	5	1		1
Crop_livestock_s	Farm 125	5	1		1
Crop_livestock_s	Farm 126	5	1		1		Tractor60	5
Crop_livestock_s	Farm 127	5	1		1
Crop_livestock_s	Farm 128	5	0		1
Crop_livestock_s	Farm 129	5	1		1		Tractor60	1
Crop_livestock_s	Farm 13	5	1		1
Crop_livestock_s	Farm 130	5	1		1
Crop_livestock_s	Farm 131	5	0		1
Crop_livestock_s	Farm 132	5	1		1
Crop_livestock_s	Farm 133	4	1		1		Tractor60	3
Crop_livestock_s	Farm 134	4	0		1
Crop_livestock_s	Farm 135	4	1		1		Harvester1200	4
Crop_livestock_s	Farm 136	5	1		1
Crop_livestock_s	Farm 137	5	1		1
Crop_livestock_s	Farm 138	5	1		1
Crop_livestock_s	Farm 139	5	1		1
Crop_livestock_s	Farm 14	4	0		1
Crop_livestock_s	Farm 14	5	1		1
Crop_livestock_s	Farm 140	5	1		1
Crop_livestock_s	Farm 141	5	1		1		Tractor60	3
Crop_livestock_s	Farm 142	5	0		1
Crop_livestock_s	Farm 143	5	1		1
Crop_livestock_s	Farm 144	5	1		1
Crop_livestock_s	Farm 145	5	1		1
Crop_livestock_s	Farm 146	5	1		1
Crop_livestock_s	Farm 147	5	1		1		Tractor60	5
Crop_livestock_s	Farm 148	4	1		1
Crop_livestock_s	Farm 149	4	0		1
Crop_livestock_s	Farm 15	5	1		1
Crop_livestock_s	Farm 150	4	0		1
Crop_livestock_s	Farm 151	5	1		1
Crop_livestock_s	Farm 152	5	1		1		Tractor60	7
Crop_livestock_s	Farm 153	5	1		1
Crop_livestock_s	Farm 154	5	1		1
Crop_livestock_s	Farm 155	5	1		1		Tractor60	3
Crop_livestock_s	Farm 156	5	1		1
Crop_livestock_s	Farm 157	5	0		1
Crop_livestock_s	Farm 158	5	1		1		Tractor 250	1
Crop_livestock_s	Farm 159	5	1		1
Crop_livestock_s	Farm 16	4	1		1
Crop_livestock_s	Farm 160	4	1		1
Crop_livestock_s	Farm 161	4	1		1
Crop_livestock_s	Farm 162	4	1		1
Crop_livestock_s	Farm 163	5	1		1
Crop_livestock_s	Farm 164	5	1		1
Crop_livestock_s	Farm 165	5	1		1
Crop_livestock_s	Farm 166	5	1		1		Tractor 250	3
Crop_livestock_s	Farm 167	5	1		1
Crop_livestock_s	Farm 168	5	0		1
Crop_livestock_s	Farm 169	5	1		1
Crop_livestock_s	Farm 17	5	1		1
Crop_livestock_s	Farm 170	5	1		1		Tractor60	4
Crop_livestock_s	Farm 171	5	1		1
Crop_livestock_s	Farm 172	5	1		1
Crop_livestock_s	Farm 173	5	1		1		Tractor60	5
Crop_livestock_s	Farm 174	5	1		1
Crop_livestock_s	Farm 175	5	1		1
Crop_livestock_s	Farm 176	5	1		1		Tractor 250	6
Crop_livestock_s	Farm 18	5	1		1
Crop_livestock_s	Farm 19	5	1		1
Crop_livestock_s	Farm 2	4	0		1
Crop_livestock_s	Farm 20	5	1		1
Crop_livestock_s	Farm 21	5	0		1		Tractor60	1
Crop_livestock_s	Farm 22	5	1		1
Crop_livestock_s	Farm 23	5	1		1
Crop_livestock_s	Farm 24	5	1		1		Tractor60	7
Crop_livestock_s	Farm 25	5	1		1		Tractor60	6
Crop_livestock_s	Farm 26	5	1		1
Crop_livestock_s	Farm 27	5	1		1
Crop_livestock_s	Farm 28	4	1		1
Crop_livestock_s	Farm 29	4	0		1
Crop_livestock_s	Farm 3	4	1		1		Tractor 250	3
Crop_livestock_s	Farm 30	4	1		1
Crop_livestock_s	Farm 31	5	1		1
Crop_livestock_s	Farm 32	5	1		1
Crop_livestock_s	Farm 33	5	1		1
Crop_livestock_s	Farm 34	5	1		1		Tractor 250	4
Crop_livestock_s	Farm 35	5	1		1
Crop_livestock_s	Farm 36	5	1		1
Crop_livestock_s	Farm 37	5	1		1		Tractor55	5
Crop_livestock_s	Farm 38	5	1		1
Crop_livestock_s	Farm 39	5	1		1
Crop_livestock_s	Farm 4	5	1		1		Tractor55	4
Crop_livestock_s	Farm 40	5	0		1
Crop_livestock_s	Farm 41	5	1		1
Crop_livestock_s	Farm 42	5	1		1
Crop_livestock_s	Farm 43	5	0		1
Crop_livestock_s	Farm 44	5	1		1		Tractor 7810	2
Crop_livestock_s	Farm 45	4	1		1
Crop_livestock_s	Farm 46	4	0		1
Crop_livestock_s	Farm 47	4	1		1
Crop_livestock_s	Farm 48	5	1		1		Tractor55	1
Crop_livestock_s	Farm 49	5	1		1
Crop_livestock_s	Farm 5	5	1		1
Crop_livestock_s	Farm 50	5	1		1
Crop_livestock_s	Farm 51	5	1		1
Crop_livestock_s	Farm 52	5	1		1
Crop_livestock_s	Farm 53	5	1		1
Crop_livestock_s	Farm 54	5	1		1		Tractor55	1
Crop_livestock_s	Farm 55	5	1		1
Crop_livestock_s	Farm 56	5	1		1
Crop_livestock_s	Farm 57	5	1		1
Crop_livestock_s	Farm 58	4	0		1
Crop_livestock_s	Farm 59	4	1		1		Tractor55	3
Crop_livestock_s	Farm 6	5	1		1
Crop_livestock_s	Farm 60	4	1		1
Crop_livestock_s	Farm 61	4	0		1
Crop_livestock_s	Farm 62	5	1		1		Tractor55	4
Crop_livestock_s	Farm 63	5	1		1
Crop_livestock_s	Farm 64	5	1		1		Tractor55	5
Crop_livestock_s	Farm 65	5	0		1
Crop_livestock_s	Farm 66	5	1		1
Crop_livestock_s	Farm 67	5	1		1
Crop_livestock_s	Farm 68	5	1		1		Tractor55	2
Crop_livestock_s	Farm 69	5	1		1
Crop_livestock_s	Farm 7	5	1		1
Crop_livestock_s	Farm 70	5	1		1		Tractor1202	6
Crop_livestock_s	Farm 71	5	1		1
Crop_livestock_s	Farm 72	4	1		1
Crop_livestock_s	Farm 73	4	0		1
Crop_livestock_s	Farm 74	4	1		1		Tractor55	3
Crop_livestock_s	Farm 75	5	1		1
Crop_livestock_s	Farm 76	5	1		1
Crop_livestock_s	Farm 77	5	1		1		Tractor55	7
Crop_livestock_s	Farm 78	5	1		1
Crop_livestock_s	Farm 79	5	1		1
Crop_livestock_s	Farm 8	5	1		1
Crop_livestock_s	Farm 80	5	1		1
Crop_livestock_s	Farm 81	5	1		1
Crop_livestock_s	Farm 82	5	1		1		Tractor55	1
Crop_livestock_s	Farm 83	5	1		1
Crop_livestock_s	Farm 84	5	0		1		Tractor 250	3
Crop_livestock_s	Farm 85	5	1		1
Crop_livestock_s	Farm 86	5	1		1
Crop_livestock_s	Farm 87	5	0		1
Crop_livestock_s	Farm 88	5	1		1
Crop_livestock_s	Farm 89	4	1		1
Crop_livestock_s	Farm 9	5	1		1
Crop_livestock_s	Farm 90	4	0		1
Crop_livestock_s	Farm 91	4	1		1
Crop_livestock_s	Farm 92	5	1		1
Crop_livestock_s	Farm 93	5	1		1
Crop_livestock_s	Farm 94	5	1		1		Tractor 250	4
Crop_livestock_s	Farm 95	5	1		1
Crop_livestock_s	Farm 96	5	1		1
Crop_livestock_s	Farm 97	5	1		1
Crop_livestock_s	Farm 98	5	1		1
Crop_livestock_s	Farm 99	5	1		1
Grass_livestock_s	Farm 1	4	1		1
Grass_livestock_s	Farm 10	4	1		1
Grass_livestock_s	Farm 11	5	1		1
Grass_livestock_s	Farm 12	5	1		1
Grass_livestock_s	Farm 13	5	1		1		Tractor 250	4
Grass_livestock_s	Farm 14	5	1		1
Grass_livestock_s	Farm 15	4	1		1
Grass_livestock_s	Farm 16	5	1		1
Grass_livestock_s	Farm 17	5	1		1
Grass_livestock_s	Farm 18	5	1		1
Grass_livestock_s	Farm 19	5	1		1
Grass_livestock_s	Farm 2	5	1		1
Grass_livestock_s	Farm 20	5	1		1
Grass_livestock_s	Farm 21	5	1		1
Grass_livestock_s	Farm 22	5	1		1
Grass_livestock_s	Farm 23	5	1		1
Grass_livestock_s	Farm 24	5	1		1
Grass_livestock_s	Farm 25	5	1		1
Grass_livestock_s	Farm 26	5	1		1
Grass_livestock_s	Farm 27	5	1		1
Grass_livestock_s	Farm 28	4	1		1
Grass_livestock_s	Farm 29	5	1		1
Grass_livestock_s	Farm 3	5	1		1		Tractor 250	1
Grass_livestock_s	Farm 30	5	1		1
Grass_livestock_s	Farm 31	4	1		1
Grass_livestock_s	Farm 32	5	1		1
Grass_livestock_s	Farm 33	5	1		1
Grass_livestock_s	Farm 34	5	1		1
Grass_livestock_s	Farm 35	5	1		1
Grass_livestock_s	Farm 36	5	1		1
Grass_livestock_s	Farm 37	5	1		1
Grass_livestock_s	Farm 38	5	1		1
Grass_livestock_s	Farm 39	5	1		1
Grass_livestock_s	Farm 4	5	1		1
Grass_livestock_s	Farm 40	5	1		1
Grass_livestock_s	Farm 41	5	1		1
Grass_livestock_s	Farm 42	4	1		1
Grass_livestock_s	Farm 43	5	1		1
Grass_livestock_s	Farm 44	5	1		1
Grass_livestock_s	Farm 45	5	1		1
Grass_livestock_s	Farm 46	5	1		1		Tractor 60	2
Grass_livestock_s	Farm 47	5	1		1
Grass_livestock_s	Farm 48	5	1		1
Grass_livestock_s	Farm 49	5	1		1
Grass_livestock_s	Farm 5	5	1		1
Grass_livestock_s	Farm 50	5	1		1
Grass_livestock_s	Farm 51	5	1		1
Grass_livestock_s	Farm 52	5	1		1
Grass_livestock_s	Farm 53	5	1		1
Grass_livestock_s	Farm 54	5	1		1
Grass_livestock_s	Farm 55	5	1		1		Tractor 60	4
Grass_livestock_s	Farm 56	5	1		1
Grass_livestock_s	Farm 57	4	1		1
Grass_livestock_s	Farm 58	5	1		1
Grass_livestock_s	Farm 59	5	1		1
Grass_livestock_s	Farm 6	5	1		1
Grass_livestock_s	Farm 60	5	1		1
Grass_livestock_s	Farm 61	5	1		1
Grass_livestock_s	Farm 62	5	1		1		Tractor 60	1
Grass_livestock_s	Farm 63	5	1		1
Grass_livestock_s	Farm 7	5	1		1
Grass_livestock_s	Farm 8	5	1		1
Grass_livestock_s	Farm 9	5	1		1
